# Supplementary material for: Unveiling the complexity of the maize transcriptome by single-molecule long-read sequencing
Source: Nat Commun. 2016 Jun 24;7:11708. doi: 10.1038/ncomms11708 (PMC4931018; doi:10.1038/ncomms11708)
Supplement: Supplementary Data Set 1 — Alternative splicing events of isoforms identified by PacBio Iso-Seq. [file ncomms11708-s2.xlsx]

## Sheet: all.collapsed.sorted_sorted.gff
chr1	Undefined	as_event	980563	980799	.	+	.	transcript_id "PB.18.4,PB.18.1/PB.18.2/PB.18.3"; gene_id "chr1:979828-993534W"; flanks "980563^,980799^"; structure "1-,2-"; splice_chain "980664-,980683-"; sources "Undefined,Undefined"; NMorMRNA "null"; dimension "2_2"; degree "4";
chr1	Undefined	as_event	982701	983327	.	+	.	transcript_id "PB.18.1/PB.18.2/PB.18.4,PB.18.3"; gene_id "chr1:979828-993534W"; flanks "982701^,983327-"; structure "0,1-2^"; splice_chain ",982732-983240^"; sources "Undefined,Undefined"; NMorMRNA "null"; dimension "2_2"; degree "4";
chr1	Undefined	as_event	988535	988997	.	+	.	transcript_id "PB.18.2,PB.18.1/PB.18.3/PB.18.4"; gene_id "chr1:979828-993534W"; flanks "988535-,988997^"; structure "0,1^2-"; splice_chain ",988696^988759-"; sources "Undefined,Undefined"; NMorMRNA "null"; dimension "2_2"; degree "4";
chr1	Undefined	as_event	988997	989649	.	+	.	transcript_id "PB.18.3,PB.18.1/PB.18.2/PB.18.4/PB.18.5"; gene_id "chr1:979828-993534W"; flanks "988997^,989649^"; structure "1-,2-"; splice_chain "989143-,989617-"; sources "Undefined,Undefined"; NMorMRNA "null"; dimension "2_2"; degree "4";
chr1	Undefined	as_event	989617	990124	.	+	.	transcript_id "PB.18.6,PB.18.1/PB.18.2/PB.18.4/PB.18.5"; gene_id "chr1:979828-993534W"; flanks "989617-,990124^"; structure "0,1^2-3^4-"; splice_chain ",989649^989812-989893^989964-"; sources "Undefined,Undefined"; NMorMRNA "null"; dimension "2_2"; degree "4";
chr1	Undefined	as_event	988997	990124	.	+	.	transcript_id "PB.18.3,PB.18.6"; gene_id "chr1:979828-993534W"; flanks "988997^,990124^"; structure "1-3^4-5^6-,2-"; splice_chain "989143-989649^989812-989893^989964-,989617-"; sources "Undefined,Undefined"; NMorMRNA "null"; dimension "2_3"; degree "4";
chr1	Undefined	as_event	1001264	1001778	.	+	.	transcript_id "PB.21.1,PB.21.2"; gene_id "chr1:999356-1004027W"; flanks "1001264^,1001778^"; structure "1-,2-"; splice_chain "1001656-,1001666-"; sources "Undefined,Undefined"; NMorMRNA "null"; dimension "2_2"; degree "4";
chr1	Undefined	as_event	2219246	2219458	.	+	.	transcript_id "PB.43.1/PB.43.10/PB.43.11/PB.43.12/PB.43.13/PB.43.2/PB.43.3/PB.43.4/PB.43.5/PB.43.6/PB.43.8/PB.43.9,PB.43.7"; gene_id "chr1:2219023-2223873W"; flanks "2219246^,2219458^"; structure "1-,2-"; splice_chain "2219333-,2219336-"; sources "Undefined,Undefined"; NMorMRNA "null"; dimension "2_2"; degree "4";
chr1	Undefined	as_event	2219873	2221005	.	+	.	transcript_id "PB.43.12/PB.43.14/PB.43.4/PB.43.8,PB.43.6"; gene_id "chr1:2219023-2223873W"; flanks "2219873-,2221005-"; structure "1^,2^"; splice_chain "2220931^,2220932^"; sources "Undefined,Undefined"; NMorMRNA "null"; dimension "2_2"; degree "4";
chr1	Undefined	as_event	2219873	2221136	.	+	.	transcript_id "PB.43.1/PB.43.10/PB.43.11/PB.43.5/PB.43.7/PB.43.9,PB.43.12/PB.43.4/PB.43.8"; gene_id "chr1:2219023-2223873W"; flanks "2219873-,2221136^"; structure "0,1^2-"; splice_chain ",2220931^2221005-"; sources "Undefined,Undefined"; NMorMRNA "null"; dimension "2_3"; degree "4";
chr1	Undefined	as_event	2219873	2221136	.	+	.	transcript_id "PB.43.1/PB.43.10/PB.43.11/PB.43.5/PB.43.7/PB.43.9,PB.43.6"; gene_id "chr1:2219023-2223873W"; flanks "2219873-,2221136^"; structure "0,1^2-"; splice_chain ",2220932^2221005-"; sources "Undefined,Undefined"; NMorMRNA "null"; dimension "2_3"; degree "4";
chr1	Undefined	as_event	2219873	2221302	.	+	.	transcript_id "PB.43.2,PB.43.1/PB.43.10/PB.43.11/PB.43.5/PB.43.7/PB.43.9"; gene_id "chr1:2219023-2223873W"; flanks "2219873-,2221302-"; structure "1^,2^"; splice_chain "2221122^,2221136^"; sources "Undefined,Undefined"; NMorMRNA "null"; dimension "2_4"; degree "4";
chr1	Undefined	as_event	2219873	2221302	.	+	.	transcript_id "PB.43.12/PB.43.4/PB.43.8,PB.43.2"; gene_id "chr1:2219023-2223873W"; flanks "2219873-,2221302-"; structure "1^2-4^,3^"; splice_chain "2220931^2221005-2221136^,2221122^"; sources "Undefined,Undefined"; NMorMRNA "null"; dimension "2_4"; degree "4";
chr1	Undefined	as_event	2219873	2221302	.	+	.	transcript_id "PB.43.6,PB.43.2"; gene_id "chr1:2219023-2223873W"; flanks "2219873-,2221302-"; structure "1^2-4^,3^"; splice_chain "2220932^2221005-2221136^,2221122^"; sources "Undefined,Undefined"; NMorMRNA "null"; dimension "2_4"; degree "4";
chr1	Undefined	as_event	2221406	2221722	.	+	.	transcript_id "PB.43.12,PB.43.10/PB.43.4/PB.43.8"; gene_id "chr1:2219023-2223873W"; flanks "2221406^,2221722-"; structure "0,1-2^"; splice_chain ",2221492-2221609^"; sources "Undefined,Undefined"; NMorMRNA "null"; dimension "2_2"; degree "4";
chr1	Undefined	as_event	2221492	2222195	.	+	.	transcript_id "PB.43.7,PB.43.10/PB.43.4/PB.43.8"; gene_id "chr1:2219023-2223873W"; flanks "2221492-,2222195^"; structure "0,1^2-3^4-"; splice_chain ",2221609^2221722-2221868^2221957-"; sources "Undefined,Undefined"; NMorMRNA "null"; dimension "2_2"; degree "4";
chr1	Undefined	as_event	2221406	2222195	.	+	.	transcript_id "PB.43.7,PB.43.12"; gene_id "chr1:2219023-2223873W"; flanks "2221406^,2222195^"; structure "1-,2-3^4-"; splice_chain "2221492-,2221722-2221868^2221957-"; sources "Undefined,Undefined"; NMorMRNA "null"; dimension "2_3"; degree "4";
chr1	Undefined	as_event	2221302	2222195	.	+	.	transcript_id "PB.43.2/PB.43.5,PB.43.12"; gene_id "chr1:2219023-2223873W"; flanks "2221302-,2222195^"; structure "0,1^2-3^4-"; splice_chain ",2221406^2221722-2221868^2221957-"; sources "Undefined,Undefined"; NMorMRNA "null"; dimension "2_4"; degree "4";
chr1	Undefined	as_event	2221302	2222195	.	+	.	transcript_id "PB.43.2/PB.43.5,PB.43.10/PB.43.4/PB.43.8"; gene_id "chr1:2219023-2223873W"; flanks "2221302-,2222195^"; structure "0,1^2-3^4-5^6-"; splice_chain ",2221406^2221492-2221609^2221722-2221868^2221957-"; sources "Undefined,Undefined"; NMorMRNA "null"; dimension "2_4"; degree "4";
chr1	Undefined	as_event	2221302	2222195	.	+	.	transcript_id "PB.43.2/PB.43.5,PB.43.7"; gene_id "chr1:2219023-2223873W"; flanks "2221302-,2222195^"; structure "0,1^2-"; splice_chain ",2221406^2221492-"; sources "Undefined,Undefined"; NMorMRNA "null"; dimension "2_4"; degree "4";
chr1	Undefined	as_event	2222299	2222743	.	+	.	transcript_id "PB.43.10/PB.43.12/PB.43.2/PB.43.5/PB.43.8,PB.43.4"; gene_id "chr1:2219023-2223873W"; flanks "2222299-,2222743^"; structure "0,1^2-3^4-"; splice_chain ",2222328^2222414-2222495^2222583-"; sources "Undefined,Undefined"; NMorMRNA "null"; dimension "2_2"; degree "4";
chr1	Undefined	as_event	2221492	2222743	.	+	.	transcript_id "PB.43.11/PB.43.6,PB.43.10/PB.43.8"; gene_id "chr1:2219023-2223873W"; flanks "2221492-,2222743^"; structure "0,1^2-3^4-5^6-"; splice_chain ",2221609^2221722-2221868^2221957-2222195^2222299-"; sources "Undefined,Undefined"; NMorMRNA "null"; dimension "2_3"; degree "4";
chr1	Undefined	as_event	2221492	2222743	.	+	.	transcript_id "PB.43.11/PB.43.6,PB.43.4"; gene_id "chr1:2219023-2223873W"; flanks "2221492-,2222743^"; structure "0,1^2-3^4-5^6-7^8-9^10-"; splice_chain ",2221609^2221722-2221868^2221957-2222195^2222299-2222328^2222414-2222495^2222583-"; sources "Undefined,Undefined"; NMorMRNA "null"; dimension "2_3"; degree "4";
chr1	Undefined	as_event	2221406	2222743	.	+	.	transcript_id "PB.43.11/PB.43.6,PB.43.12"; gene_id "chr1:2219023-2223873W"; flanks "2221406^,2222743^"; structure "1-,2-3^4-5^6-"; splice_chain "2221492-,2221722-2221868^2221957-2222195^2222299-"; sources "Undefined,Undefined"; NMorMRNA "null"; dimension "2_4"; degree "4";
chr1	Undefined	as_event	2221302	2222743	.	+	.	transcript_id "PB.43.11/PB.43.6,PB.43.2/PB.43.5"; gene_id "chr1:2219023-2223873W"; flanks "2221302-,2222743^"; structure "1^2-,3^4-"; splice_chain "2221406^2221492-,2222195^2222299-"; sources "Undefined,Undefined"; NMorMRNA "null"; dimension "2_5"; degree "4";
chr1	Undefined	as_event	2221005	2222743	.	+	.	transcript_id "PB.43.14,PB.43.12"; gene_id "chr1:2219023-2223873W"; flanks "2221005-,2222743^"; structure "0,1^2-3^4-5^6-7^8-"; splice_chain ",2221136^2221302-2221406^2221722-2221868^2221957-2222195^2222299-"; sources "Undefined,Undefined"; NMorMRNA "null"; dimension "2_5"; degree "4";
chr1	Undefined	as_event	2221005	2222743	.	+	.	transcript_id "PB.43.14,PB.43.6"; gene_id "chr1:2219023-2223873W"; flanks "2221005-,2222743^"; structure "0,1^2-3^4-"; splice_chain ",2221136^2221302-2221406^2221492-"; sources "Undefined,Undefined"; NMorMRNA "null"; dimension "2_5"; degree "4";
chr1	Undefined	as_event	2221005	2222743	.	+	.	transcript_id "PB.43.14,PB.43.8"; gene_id "chr1:2219023-2223873W"; flanks "2221005-,2222743^"; structure "0,1^2-3^4-5^6-7^8-9^10-"; splice_chain ",2221136^2221302-2221406^2221492-2221609^2221722-2221868^2221957-2222195^2222299-"; sources "Undefined,Undefined"; NMorMRNA "null"; dimension "2_5"; degree "4";
chr1	Undefined	as_event	2221005	2222743	.	+	.	transcript_id "PB.43.14,PB.43.4"; gene_id "chr1:2219023-2223873W"; flanks "2221005-,2222743^"; structure "0,1^2-3^4-5^6-7^8-9^10-11^12-13^14-"; splice_chain ",2221136^2221302-2221406^2221492-2221609^2221722-2221868^2221957-2222195^2222299-2222328^2222414-2222495^2222583-"; sources "Undefined,Undefined"; NMorMRNA "null"; dimension "2_5"; degree "4";
chr1	Undefined	as_event	2219873	2222743	.	+	.	transcript_id "PB.43.14,PB.43.5"; gene_id "chr1:2219023-2223873W"; flanks "2219873-,2222743^"; structure "1^2-,3^4-5^6-"; splice_chain "2220931^2221005-,2221136^2221302-2222195^2222299-"; sources "Undefined,Undefined"; NMorMRNA "null"; dimension "2_9"; degree "4";
chr1	Undefined	as_event	2219873	2222743	.	+	.	transcript_id "PB.43.14,PB.43.2"; gene_id "chr1:2219023-2223873W"; flanks "2219873-,2222743^"; structure "1^2-,3^4-5^6-"; splice_chain "2220931^2221005-,2221122^2221302-2222195^2222299-"; sources "Undefined,Undefined"; NMorMRNA "null"; dimension "2_9"; degree "4";
chr1	Undefined	as_event	2219873	2222743	.	+	.	transcript_id "PB.43.14,PB.43.11"; gene_id "chr1:2219023-2223873W"; flanks "2219873-,2222743^"; structure "1^2-,3^4-5^6-"; splice_chain "2220931^2221005-,2221136^2221302-2221406^2221492-"; sources "Undefined,Undefined"; NMorMRNA "null"; dimension "2_9"; degree "4";
chr1	Undefined	as_event	2219873	2222743	.	+	.	transcript_id "PB.43.14,PB.43.10"; gene_id "chr1:2219023-2223873W"; flanks "2219873-,2222743^"; structure "1^2-,3^4-5^6-7^8-9^10-11^12-"; splice_chain "2220931^2221005-,2221136^2221302-2221406^2221492-2221609^2221722-2221868^2221957-2222195^2222299-"; sources "Undefined,Undefined"; NMorMRNA "null"; dimension "2_9"; degree "4";
chr1	Undefined	as_event	2222299	2222996	.	+	.	transcript_id "PB.43.7,PB.43.10/PB.43.12/PB.43.2/PB.43.5/PB.43.8"; gene_id "chr1:2219023-2223873W"; flanks "2222299-,2222996^"; structure "0,1^2-"; splice_chain ",2222743^2222823-"; sources "Undefined,Undefined"; NMorMRNA "null"; dimension "2_3"; degree "4";
chr1	Undefined	as_event	2222299	2222996	.	+	.	transcript_id "PB.43.7,PB.43.4"; gene_id "chr1:2219023-2223873W"; flanks "2222299-,2222996^"; structure "0,1^2-3^4-5^6-"; splice_chain ",2222328^2222414-2222495^2222583-2222743^2222823-"; sources "Undefined,Undefined"; NMorMRNA "null"; dimension "2_3"; degree "4";
chr1	Undefined	as_event	2221492	2222996	.	+	.	transcript_id "PB.43.7,PB.43.11"; gene_id "chr1:2219023-2223873W"; flanks "2221492-,2222996^"; structure "1^2-,3^4-"; splice_chain "2222195^2222299-,2222743^2222823-"; sources "Undefined,Undefined"; NMorMRNA "null"; dimension "2_4"; degree "4";
chr1	Undefined	as_event	2221302	2222996	.	+	.	transcript_id "PB.43.1,PB.43.2/PB.43.5"; gene_id "chr1:2219023-2223873W"; flanks "2221302-,2222996^"; structure "0,1^2-3^4-"; splice_chain ",2222195^2222299-2222743^2222823-"; sources "Undefined,Undefined"; NMorMRNA "null"; dimension "2_7"; degree "4";
chr1	Undefined	as_event	2221302	2222996	.	+	.	transcript_id "PB.43.1,PB.43.12"; gene_id "chr1:2219023-2223873W"; flanks "2221302-,2222996^"; structure "0,1^2-3^4-5^6-7^8-"; splice_chain ",2221406^2221722-2221868^2221957-2222195^2222299-2222743^2222823-"; sources "Undefined,Undefined"; NMorMRNA "null"; dimension "2_7"; degree "4";
chr1	Undefined	as_event	2221302	2222996	.	+	.	transcript_id "PB.43.1,PB.43.11"; gene_id "chr1:2219023-2223873W"; flanks "2221302-,2222996^"; structure "0,1^2-3^4-"; splice_chain ",2221406^2221492-2222743^2222823-"; sources "Undefined,Undefined"; NMorMRNA "null"; dimension "2_7"; degree "4";
chr1	Undefined	as_event	2221302	2222996	.	+	.	transcript_id "PB.43.1,PB.43.7"; gene_id "chr1:2219023-2223873W"; flanks "2221302-,2222996^"; structure "0,1^2-3^4-"; splice_chain ",2221406^2221492-2222195^2222299-"; sources "Undefined,Undefined"; NMorMRNA "null"; dimension "2_7"; degree "4";
chr1	Undefined	as_event	2221302	2222996	.	+	.	transcript_id "PB.43.1,PB.43.10/PB.43.8"; gene_id "chr1:2219023-2223873W"; flanks "2221302-,2222996^"; structure "0,1^2-3^4-5^6-7^8-9^10-"; splice_chain ",2221406^2221492-2221609^2221722-2221868^2221957-2222195^2222299-2222743^2222823-"; sources "Undefined,Undefined"; NMorMRNA "null"; dimension "2_7"; degree "4";
chr1	Undefined	as_event	2221302	2222996	.	+	.	transcript_id "PB.43.1,PB.43.4"; gene_id "chr1:2219023-2223873W"; flanks "2221302-,2222996^"; structure "0,1^2-3^4-5^6-7^8-9^10-11^12-13^14-"; splice_chain ",2221406^2221492-2221609^2221722-2221868^2221957-2222195^2222299-2222328^2222414-2222495^2222583-2222743^2222823-"; sources "Undefined,Undefined"; NMorMRNA "null"; dimension "2_7"; degree "4";
chr1	Undefined	as_event	2219873	2222996	.	+	.	transcript_id "PB.43.13,PB.43.1"; gene_id "chr1:2219023-2223873W"; flanks "2219873-,2222996^"; structure "0,1^2-"; splice_chain ",2221136^2221302-"; sources "Undefined,Undefined"; NMorMRNA "null"; dimension "2_11"; degree "4";
chr1	Undefined	as_event	2219873	2222996	.	+	.	transcript_id "PB.43.13,PB.43.5"; gene_id "chr1:2219023-2223873W"; flanks "2219873-,2222996^"; structure "0,1^2-3^4-5^6-"; splice_chain ",2221136^2221302-2222195^2222299-2222743^2222823-"; sources "Undefined,Undefined"; NMorMRNA "null"; dimension "2_11"; degree "4";
chr1	Undefined	as_event	2219873	2222996	.	+	.	transcript_id "PB.43.13,PB.43.2"; gene_id "chr1:2219023-2223873W"; flanks "2219873-,2222996^"; structure "0,1^2-3^4-5^6-"; splice_chain ",2221122^2221302-2222195^2222299-2222743^2222823-"; sources "Undefined,Undefined"; NMorMRNA "null"; dimension "2_11"; degree "4";
chr1	Undefined	as_event	2219873	2222996	.	+	.	transcript_id "PB.43.13,PB.43.11"; gene_id "chr1:2219023-2223873W"; flanks "2219873-,2222996^"; structure "0,1^2-3^4-5^6-"; splice_chain ",2221136^2221302-2221406^2221492-2222743^2222823-"; sources "Undefined,Undefined"; NMorMRNA "null"; dimension "2_11"; degree "4";
chr1	Undefined	as_event	2219873	2222996	.	+	.	transcript_id "PB.43.13,PB.43.7"; gene_id "chr1:2219023-2223873W"; flanks "2219873-,2222996^"; structure "0,1^2-3^4-5^6-"; splice_chain ",2221136^2221302-2221406^2221492-2222195^2222299-"; sources "Undefined,Undefined"; NMorMRNA "null"; dimension "2_11"; degree "4";
chr1	Undefined	as_event	2219873	2222996	.	+	.	transcript_id "PB.43.13,PB.43.10"; gene_id "chr1:2219023-2223873W"; flanks "2219873-,2222996^"; structure "0,1^2-3^4-5^6-7^8-9^10-11^12-"; splice_chain ",2221136^2221302-2221406^2221492-2221609^2221722-2221868^2221957-2222195^2222299-2222743^2222823-"; sources "Undefined,Undefined"; NMorMRNA "null"; dimension "2_11"; degree "4";
chr1	Undefined	as_event	2219873	2222996	.	+	.	transcript_id "PB.43.13,PB.43.14"; gene_id "chr1:2219023-2223873W"; flanks "2219873-,2222996^"; structure "0,1^2-3^4-"; splice_chain ",2220931^2221005-2222743^2222823-"; sources "Undefined,Undefined"; NMorMRNA "null"; dimension "2_11"; degree "4";
chr1	Undefined	as_event	2219873	2222996	.	+	.	transcript_id "PB.43.13,PB.43.12"; gene_id "chr1:2219023-2223873W"; flanks "2219873-,2222996^"; structure "0,1^2-3^4-5^6-7^8-9^10-11^12-"; splice_chain ",2220931^2221005-2221136^2221302-2221406^2221722-2221868^2221957-2222195^2222299-2222743^2222823-"; sources "Undefined,Undefined"; NMorMRNA "null"; dimension "2_11"; degree "4";
chr1	Undefined	as_event	2219873	2222996	.	+	.	transcript_id "PB.43.13,PB.43.8"; gene_id "chr1:2219023-2223873W"; flanks "2219873-,2222996^"; structure "0,1^2-3^4-5^6-7^8-9^10-11^12-13^14-"; splice_chain ",2220931^2221005-2221136^2221302-2221406^2221492-2221609^2221722-2221868^2221957-2222195^2222299-2222743^2222823-"; sources "Undefined,Undefined"; NMorMRNA "null"; dimension "2_11"; degree "4";
chr1	Undefined	as_event	2219873	2222996	.	+	.	transcript_id "PB.43.13,PB.43.4"; gene_id "chr1:2219023-2223873W"; flanks "2219873-,2222996^"; structure "0,1^2-3^4-5^6-7^8-9^10-11^12-13^14-15^16-17^18-"; splice_chain ",2220931^2221005-2221136^2221302-2221406^2221492-2221609^2221722-2221868^2221957-2222195^2222299-2222328^2222414-2222495^2222583-2222743^2222823-"; sources "Undefined,Undefined"; NMorMRNA "null"; dimension "2_11"; degree "4";
chr1	Undefined	as_event	2219873	2222996	.	+	.	transcript_id "PB.43.14,PB.43.1"; gene_id "chr1:2219023-2223873W"; flanks "2219873-,2222996^"; structure "1^2-5^6-,3^4-"; splice_chain "2220931^2221005-2222743^2222823-,2221136^2221302-"; sources "Undefined,Undefined"; NMorMRNA "null"; dimension "2_11"; degree "4";
chr1	Undefined	as_event	2219873	2222996	.	+	.	transcript_id "PB.43.14,PB.43.7"; gene_id "chr1:2219023-2223873W"; flanks "2219873-,2222996^"; structure "1^2-9^10-,3^4-5^6-7^8-"; splice_chain "2220931^2221005-2222743^2222823-,2221136^2221302-2221406^2221492-2222195^2222299-"; sources "Undefined,Undefined"; NMorMRNA "null"; dimension "2_11"; degree "4";
chr1	Undefined	as_event	2222823	2223334	.	+	.	transcript_id "PB.43.10/PB.43.11/PB.43.12/PB.43.14/PB.43.2/PB.43.4/PB.43.5/PB.43.8,PB.43.6"; gene_id "chr1:2219023-2223873W"; flanks "2222823-,2223334-"; structure "1^,2^"; splice_chain "2222996^,2223151^"; sources "Undefined,Undefined"; NMorMRNA "null"; dimension "2_2"; degree "4";
chr1	Undefined	as_event	2221492	2223334	.	+	.	transcript_id "PB.43.7,PB.43.6"; gene_id "chr1:2219023-2223873W"; flanks "2221492-,2223334-"; structure "1^2-5^,3^4-6^"; splice_chain "2222195^2222299-2222996^,2222743^2222823-2223151^"; sources "Undefined,Undefined"; NMorMRNA "null"; dimension "2_5"; degree "4";
chr1	Undefined	as_event	2221302	2223334	.	+	.	transcript_id "PB.43.6,PB.43.1"; gene_id "chr1:2219023-2223873W"; flanks "2221302-,2223334-"; structure "1^2-3^4-6^,5^"; splice_chain "2221406^2221492-2222743^2222823-2223151^,2222996^"; sources "Undefined,Undefined"; NMorMRNA "null"; dimension "2_8"; degree "4";
chr1	Undefined	as_event	2219873	2223334	.	+	.	transcript_id "PB.43.6,PB.43.13"; gene_id "chr1:2219023-2223873W"; flanks "2219873-,2223334-"; structure "1^2-3^4-5^6-7^8-10^,9^"; splice_chain "2220932^2221005-2221136^2221302-2221406^2221492-2222743^2222823-2223151^,2222996^"; sources "Undefined,Undefined"; NMorMRNA "null"; dimension "2_12"; degree "4";
chr1	Undefined	as_event	2426784	2427100	.	+	.	transcript_id "PB.45.9,PB.45.1/PB.45.10/PB.45.11/PB.45.12/PB.45.13/PB.45.2/PB.45.3/PB.45.4/PB.45.5/PB.45.7/PB.45.8"; gene_id "chr1:2425442-2433486W"; flanks "2426784-,2427100-"; structure "1^,2^"; splice_chain "2426980^,2426981^"; sources "Undefined,Undefined"; NMorMRNA "null"; dimension "2_2"; degree "4";
chr1	Undefined	as_event	2428520	2431708	.	+	.	transcript_id "PB.45.1/PB.45.12/PB.45.13/PB.45.14/PB.45.2/PB.45.4/PB.45.5/PB.45.9,PB.45.3"; gene_id "chr1:2425442-2433486W"; flanks "2428520-,2431708^"; structure "0,1^2-"; splice_chain ",2429168^2429234-"; sources "Undefined,Undefined"; NMorMRNA "null"; dimension "2_3"; degree "4";
chr1	Undefined	as_event	2428520	2431708	.	+	.	transcript_id "PB.45.1/PB.45.12/PB.45.13/PB.45.14/PB.45.2/PB.45.4/PB.45.5/PB.45.9,PB.45.7"; gene_id "chr1:2425442-2433486W"; flanks "2428520-,2431708^"; structure "0,1^2-"; splice_chain ",2429161^2429213-"; sources "Undefined,Undefined"; NMorMRNA "null"; dimension "2_3"; degree "4";
chr1	Undefined	as_event	2428520	2431708	.	+	.	transcript_id "PB.45.7,PB.45.3"; gene_id "chr1:2425442-2433486W"; flanks "2428520-,2431708^"; structure "1^3-,2^4-"; splice_chain "2429161^2429213-,2429168^2429234-"; sources "Undefined,Undefined"; NMorMRNA "null"; dimension "2_3"; degree "4";
chr1	Undefined	as_event	2427758	2431708	.	+	.	transcript_id "PB.45.15,PB.45.1/PB.45.12/PB.45.13/PB.45.14/PB.45.2/PB.45.4/PB.45.5/PB.45.9"; gene_id "chr1:2425442-2433486W"; flanks "2427758^,2431708^"; structure "1-,2-"; splice_chain "2428503-,2428520-"; sources "Undefined,Undefined"; NMorMRNA "null"; dimension "2_4"; degree "4";
chr1	Undefined	as_event	2427758	2431708	.	+	.	transcript_id "PB.45.15,PB.45.3"; gene_id "chr1:2425442-2433486W"; flanks "2427758^,2431708^"; structure "1-,2-3^4-"; splice_chain "2428503-,2428520-2429168^2429234-"; sources "Undefined,Undefined"; NMorMRNA "null"; dimension "2_4"; degree "4";
chr1	Undefined	as_event	2427758	2431708	.	+	.	transcript_id "PB.45.15,PB.45.7"; gene_id "chr1:2425442-2433486W"; flanks "2427758^,2431708^"; structure "1-,2-3^4-"; splice_chain "2428503-,2428520-2429161^2429213-"; sources "Undefined,Undefined"; NMorMRNA "null"; dimension "2_4"; degree "4";
chr1	Undefined	as_event	2427584	2431708	.	+	.	transcript_id "PB.45.8,PB.45.10"; gene_id "chr1:2425442-2433486W"; flanks "2427584-,2431708^"; structure "0,1^2-"; splice_chain ",2427762^2428517-"; sources "Undefined,Undefined"; NMorMRNA "null"; dimension "2_5"; degree "4";
chr1	Undefined	as_event	2427584	2431708	.	+	.	transcript_id "PB.45.1/PB.45.12/PB.45.13/PB.45.2/PB.45.4/PB.45.5/PB.45.9,PB.45.10"; gene_id "chr1:2425442-2433486W"; flanks "2427584-,2431708^"; structure "1^4-,2^3-"; splice_chain "2427758^2428520-,2427762^2428517-"; sources "Undefined,Undefined"; NMorMRNA "null"; dimension "2_5"; degree "4";
chr1	Undefined	as_event	2427584	2431708	.	+	.	transcript_id "PB.45.3,PB.45.10"; gene_id "chr1:2425442-2433486W"; flanks "2427584-,2431708^"; structure "1^4-5^6-,2^3-"; splice_chain "2427758^2428520-2429168^2429234-,2427762^2428517-"; sources "Undefined,Undefined"; NMorMRNA "null"; dimension "2_5"; degree "4";
chr1	Undefined	as_event	2427584	2431708	.	+	.	transcript_id "PB.45.7,PB.45.10"; gene_id "chr1:2425442-2433486W"; flanks "2427584-,2431708^"; structure "1^4-5^6-,2^3-"; splice_chain "2427758^2428520-2429161^2429213-,2427762^2428517-"; sources "Undefined,Undefined"; NMorMRNA "null"; dimension "2_5"; degree "4";
chr1	Undefined	as_event	2427584	2431708	.	+	.	transcript_id "PB.45.8,PB.45.1/PB.45.12/PB.45.13/PB.45.2/PB.45.4/PB.45.5/PB.45.9"; gene_id "chr1:2425442-2433486W"; flanks "2427584-,2431708^"; structure "0,1^2-"; splice_chain ",2427758^2428520-"; sources "Undefined,Undefined"; NMorMRNA "null"; dimension "2_5"; degree "4";
chr1	Undefined	as_event	2427584	2431708	.	+	.	transcript_id "PB.45.8,PB.45.3"; gene_id "chr1:2425442-2433486W"; flanks "2427584-,2431708^"; structure "0,1^2-3^4-"; splice_chain ",2427758^2428520-2429168^2429234-"; sources "Undefined,Undefined"; NMorMRNA "null"; dimension "2_5"; degree "4";
chr1	Undefined	as_event	2427584	2431708	.	+	.	transcript_id "PB.45.8,PB.45.7"; gene_id "chr1:2425442-2433486W"; flanks "2427584-,2431708^"; structure "0,1^2-3^4-"; splice_chain ",2427758^2428520-2429161^2429213-"; sources "Undefined,Undefined"; NMorMRNA "null"; dimension "2_5"; degree "4";
chr1	Undefined	as_event	2425937	2431708	.	+	.	transcript_id "PB.45.4/PB.45.5,PB.45.6"; gene_id "chr1:2425442-2433486W"; flanks "2425937[,2431708^"; structure "1^3-4^5-6^7-8^9-10^11-,2^12-"; splice_chain "2426318^2426784-2426981^2427100-2427222^2427445-2427482^2427584-2427758^2428520-,2426324^2428927-"; sources "Undefined,Undefined"; NMorMRNA "null"; dimension "2_3"; degree "4";
chr1	Undefined	as_event	2425937	2431708	.	+	.	transcript_id "PB.45.3,PB.45.6"; gene_id "chr1:2425442-2433486W"; flanks "2425937[,2431708^"; structure "1^3-4^5-6^7-8^9-10^11-13^14-,2^12-"; splice_chain "2426318^2426784-2426981^2427100-2427222^2427445-2427482^2427584-2427758^2428520-2429168^2429234-,2426324^2428927-"; sources "Undefined,Undefined"; NMorMRNA "null"; dimension "2_3"; degree "4";
chr1	Undefined	as_event	2432537	2432946	.	+	.	transcript_id "PB.45.1/PB.45.10/PB.45.12/PB.45.13/PB.45.14/PB.45.15/PB.45.2/PB.45.3/PB.45.6/PB.45.7/PB.45.8/PB.45.9,PB.45.5"; gene_id "chr1:2425442-2433486W"; flanks "2432537-,2432946-"; structure "1^,2^"; splice_chain "2432795^,2432801^"; sources "Undefined,Undefined"; NMorMRNA "null"; dimension "2_2"; degree "4";
chr1	Undefined	as_event	2432537	2433219	.	+	.	transcript_id "PB.45.16,PB.45.12"; gene_id "chr1:2425442-2433486W"; flanks "2432537-,2433219]"; structure "0,1^2-"; splice_chain ",2432795^2432946-"; sources "Undefined,Undefined"; NMorMRNA "null"; dimension "2_2"; degree "4";
chr1	Undefined	as_event	2685278	2685506	.	+	.	transcript_id "PB.48.6/PB.48.8,PB.48.1/PB.48.3/PB.48.4/PB.48.5"; gene_id "chr1:2683691-2690268W"; flanks "2685278-,2685506^"; structure "0,1^2-"; splice_chain ",2685322^2685468-"; sources "Undefined,Undefined"; NMorMRNA "null"; dimension "2_2"; degree "4";
chr1	Undefined	as_event	2685278	2685665	.	+	.	transcript_id "PB.48.1/PB.48.3/PB.48.4/PB.48.5,PB.48.2"; gene_id "chr1:2683691-2690268W"; flanks "2685278-,2685665^"; structure "1^2-3^5-,4^6-"; splice_chain "2685322^2685468-2685506^2685633-,2685564^2685635-"; sources "Undefined,Undefined"; NMorMRNA "null"; dimension "2_3"; degree "4";
chr1	Undefined	as_event	2685278	2685665	.	+	.	transcript_id "PB.48.6,PB.48.2"; gene_id "chr1:2683691-2690268W"; flanks "2685278-,2685665^"; structure "1^3-,2^4-"; splice_chain "2685506^2685633-,2685564^2685635-"; sources "Undefined,Undefined"; NMorMRNA "null"; dimension "2_3"; degree "4";
chr1	Undefined	as_event	2685112	2685665	.	+	.	transcript_id "PB.48.7,PB.48.2"; gene_id "chr1:2683691-2690268W"; flanks "2685112-,2685665^"; structure "0,1^2-3^4-"; splice_chain ",2685201^2685278-2685564^2685635-"; sources "Undefined,Undefined"; NMorMRNA "null"; dimension "2_4"; degree "4";
chr1	Undefined	as_event	2685112	2685665	.	+	.	transcript_id "PB.48.7,PB.48.1/PB.48.3/PB.48.4/PB.48.5"; gene_id "chr1:2683691-2690268W"; flanks "2685112-,2685665^"; structure "0,1^2-3^4-5^6-"; splice_chain ",2685201^2685278-2685322^2685468-2685506^2685633-"; sources "Undefined,Undefined"; NMorMRNA "null"; dimension "2_4"; degree "4";
chr1	Undefined	as_event	2685112	2685665	.	+	.	transcript_id "PB.48.7,PB.48.6"; gene_id "chr1:2683691-2690268W"; flanks "2685112-,2685665^"; structure "0,1^2-3^4-"; splice_chain ",2685201^2685278-2685506^2685633-"; sources "Undefined,Undefined"; NMorMRNA "null"; dimension "2_4"; degree "4";
chr1	Undefined	as_event	2685633	2687468	.	+	.	transcript_id "PB.48.8,PB.48.3/PB.48.4"; gene_id "chr1:2683691-2690268W"; flanks "2685633-,2687468^"; structure "0,1^2-3^4-"; splice_chain ",2685665^2685743-2685817^2687349-"; sources "Undefined,Undefined"; NMorMRNA "null"; dimension "2_2"; degree "4";
chr1	Undefined	as_event	2685817	2688113	.	+	.	transcript_id "PB.48.7,PB.48.3/PB.48.4"; gene_id "chr1:2683691-2690268W"; flanks "2685817^,2688113-"; structure "0,1-2^"; splice_chain ",2687349-2687468^"; sources "Undefined,Undefined"; NMorMRNA "null"; dimension "2_2"; degree "4";
chr1	Undefined	as_event	2685112	2688113	.	+	.	transcript_id "PB.48.8,PB.48.7"; gene_id "chr1:2683691-2690268W"; flanks "2685112-,2688113-"; structure "1^2-3^4-8^,5^6-7^"; splice_chain "2685201^2685278-2685506^2685633-2687468^,2685665^2685743-2685817^"; sources "Undefined,Undefined"; NMorMRNA "null"; dimension "2_3"; degree "4";
chr1	Undefined	as_event	2685743	2688223	.	+	.	transcript_id "PB.48.1/PB.48.2,PB.48.3/PB.48.4"; gene_id "chr1:2683691-2690268W"; flanks "2685743-,2688223^"; structure "0,1^2-3^4-"; splice_chain ",2685817^2687349-2687468^2688113-"; sources "Undefined,Undefined"; NMorMRNA "null"; dimension "2_3"; degree "4";
chr1	Undefined	as_event	2685743	2688223	.	+	.	transcript_id "PB.48.1/PB.48.2,PB.48.7"; gene_id "chr1:2683691-2690268W"; flanks "2685743-,2688223^"; structure "0,1^2-"; splice_chain ",2685817^2688113-"; sources "Undefined,Undefined"; NMorMRNA "null"; dimension "2_3"; degree "4";
chr1	Undefined	as_event	2685665	2688223	.	+	.	transcript_id "PB.48.6,PB.48.1/PB.48.2"; gene_id "chr1:2683691-2690268W"; flanks "2685665^,2688223^"; structure "1-,2-"; splice_chain "2685676-,2685743-"; sources "Undefined,Undefined"; NMorMRNA "null"; dimension "2_4"; degree "4";
chr1	Undefined	as_event	2685665	2688223	.	+	.	transcript_id "PB.48.6,PB.48.3/PB.48.4"; gene_id "chr1:2683691-2690268W"; flanks "2685665^,2688223^"; structure "1-,2-3^4-5^6-"; splice_chain "2685676-,2685743-2685817^2687349-2687468^2688113-"; sources "Undefined,Undefined"; NMorMRNA "null"; dimension "2_4"; degree "4";
chr1	Undefined	as_event	2685665	2688223	.	+	.	transcript_id "PB.48.6,PB.48.7"; gene_id "chr1:2683691-2690268W"; flanks "2685665^,2688223^"; structure "1-,2-3^4-"; splice_chain "2685676-,2685743-2685817^2688113-"; sources "Undefined,Undefined"; NMorMRNA "null"; dimension "2_4"; degree "4";
chr1	Undefined	as_event	2685633	2688223	.	+	.	transcript_id "PB.48.6,PB.48.8"; gene_id "chr1:2683691-2690268W"; flanks "2685633-,2688223^"; structure "1^2-,3^4-"; splice_chain "2685665^2685676-,2687468^2688113-"; sources "Undefined,Undefined"; NMorMRNA "null"; dimension "2_4"; degree "4";
chr1	Undefined	as_event	2685633	2688223	.	+	.	transcript_id "PB.48.1,PB.48.8"; gene_id "chr1:2683691-2690268W"; flanks "2685633-,2688223^"; structure "1^2-,3^4-"; splice_chain "2685665^2685743-,2687468^2688113-"; sources "Undefined,Undefined"; NMorMRNA "null"; dimension "2_4"; degree "4";
chr1	Undefined	as_event	2685278	2688223	.	+	.	transcript_id "PB.48.8,PB.48.2"; gene_id "chr1:2683691-2690268W"; flanks "2685278-,2688223^"; structure "1^3-7^8-,2^4-5^6-"; splice_chain "2685506^2685633-2687468^2688113-,2685564^2685635-2685665^2685743-"; sources "Undefined,Undefined"; NMorMRNA "null"; dimension "2_5"; degree "4";
chr1	Undefined	as_event	2688325	2689025	.	+	.	transcript_id "PB.48.1/PB.48.2/PB.48.6,PB.48.4/PB.48.7"; gene_id "chr1:2683691-2690268W"; flanks "2688325-,2689025^"; structure "0,1^2-3^4-"; splice_chain ",2688458^2688571-2688610^2688963-"; sources "Undefined,Undefined"; NMorMRNA "null"; dimension "2_2"; degree "4";
chr1	Undefined	as_event	2688610	2689291	.	+	.	transcript_id "PB.48.4,PB.48.3"; gene_id "chr1:2683691-2690268W"; flanks "2688610^,2689291^"; structure "1-2^4-,3-"; splice_chain "2688963-2689025^2689110-,2689026-"; sources "Undefined,Undefined"; NMorMRNA "null"; dimension "2_2"; degree "4";
chr1	Undefined	as_event	2688325	2689291	.	+	.	transcript_id "PB.48.3,PB.48.1/PB.48.6"; gene_id "chr1:2683691-2690268W"; flanks "2688325-,2689291^"; structure "1^2-3^5-,4^6-"; splice_chain "2688458^2688571-2688610^2689026-,2689025^2689110-"; sources "Undefined,Undefined"; NMorMRNA "null"; dimension "2_3"; degree "4";
chr1	Undefined	as_event	2688571	2689470	.	+	.	transcript_id "PB.48.3,PB.48.8"; gene_id "chr1:2683691-2690268W"; flanks "2688571-,2689470-"; structure "1^2-3^,4^"; splice_chain "2688610^2689026-2689291^,2689349^"; sources "Undefined,Undefined"; NMorMRNA "null"; dimension "2_3"; degree "4";
chr1	Undefined	as_event	2688571	2689470	.	+	.	transcript_id "PB.48.4,PB.48.8"; gene_id "chr1:2683691-2690268W"; flanks "2688571-,2689470-"; structure "1^2-3^4-5^,6^"; splice_chain "2688610^2688963-2689025^2689110-2689291^,2689349^"; sources "Undefined,Undefined"; NMorMRNA "null"; dimension "2_3"; degree "4";
chr1	Undefined	as_event	2688325	2689470	.	+	.	transcript_id "PB.48.8,PB.48.1/PB.48.6"; gene_id "chr1:2683691-2690268W"; flanks "2688325-,2689470-"; structure "1^2-6^,3^4-5^"; splice_chain "2688458^2688571-2689349^,2689025^2689110-2689291^"; sources "Undefined,Undefined"; NMorMRNA "null"; dimension "2_4"; degree "4";
chr1	Undefined	as_event	2688610	2690248	.	+	.	transcript_id "PB.48.7,PB.48.3"; gene_id "chr1:2683691-2690268W"; flanks "2688610^,2690248]"; structure "1-2^4-,3-5^6-"; splice_chain "2688963-2689025^2689110-,2689026-2689291^2689470-"; sources "Undefined,Undefined"; NMorMRNA "null"; dimension "2_2"; degree "4";
chr1	Undefined	as_event	2727316	2731815	.	+	.	transcript_id "PB.50.2,PB.50.1"; gene_id "chr1:2725645-2734223W"; flanks "2727316^,2731815^"; structure "1-,2-"; splice_chain "2731746-,2731751-"; sources "Undefined,Undefined"; NMorMRNA "null"; dimension "2_2"; degree "4";
chr1	Undefined	as_event	2732122	2733648	.	+	.	transcript_id "PB.50.2/PB.50.3,PB.50.1"; gene_id "chr1:2725645-2734223W"; flanks "2732122-,2733648^"; structure "0,1^2-3^4-"; splice_chain ",2732277^2733084-2733182^2733519-"; sources "Undefined,Undefined"; NMorMRNA "null"; dimension "2_2"; degree "4";
chr1	Undefined	as_event	2782291	2783232	.	+	.	transcript_id "PB.55.2,PB.55.1"; gene_id "chr1:2781742-2783921W"; flanks "2782291-,2783232^"; structure "0,1^2-"; splice_chain ",2782393^2783111-"; sources "Undefined,Undefined"; NMorMRNA "null"; dimension "2_2"; degree "4";
chr1	Undefined	as_event	2794463	2794878	.	+	.	transcript_id "PB.57.2/PB.57.4,PB.57.1/PB.57.3/PB.57.5/PB.57.6"; gene_id "chr1:2791432-2798577W"; flanks "2794463-,2794878^"; structure "0,1^2-"; splice_chain ",2794537^2794772-"; sources "Undefined,Undefined"; NMorMRNA "null"; dimension "2_2"; degree "4";
chr1	Undefined	as_event	2796552	2797463	.	+	.	transcript_id "PB.57.1/PB.57.2/PB.57.3/PB.57.5/PB.57.6/PB.57.7,PB.57.4"; gene_id "chr1:2791432-2798577W"; flanks "2796552-,2797463^"; structure "1^3-,2^4-"; splice_chain "2796686^2797138-,2797133^2797219-"; sources "Undefined,Undefined"; NMorMRNA "null"; dimension "2_2"; degree "4";
chr1	Undefined	as_event	2797463	2797697	.	+	.	transcript_id "PB.57.3,PB.57.1/PB.57.2/PB.57.4/PB.57.5/PB.57.6/PB.57.7"; gene_id "chr1:2791432-2798577W"; flanks "2797463^,2797697^"; structure "1-,2-"; splice_chain "2797577-,2797592-"; sources "Undefined,Undefined"; NMorMRNA "null"; dimension "2_2"; degree "4";
chr1	Undefined	as_event	2866525	2867020	.	+	.	transcript_id "PB.60.1/PB.60.2,PB.60.3"; gene_id "chr1:2856629-2869295W"; flanks "2866525-,2867020^"; structure "1^4-,2^3-"; splice_chain "2866607^2866954-,2866608^2866953-"; sources "Undefined,Undefined"; NMorMRNA "null"; dimension "2_2"; degree "4";
chr1	Undefined	as_event	2871954	2873326	.	+	.	transcript_id "PB.61.2,PB.61.1"; gene_id "chr1:2871371-2874165W"; flanks "2871954-,2873326^"; structure "0,1^2-"; splice_chain ",2872084^2873169-"; sources "Undefined,Undefined"; NMorMRNA "null"; dimension "2_2"; degree "4";
chr1	Undefined	as_event	2930739	2931232	.	+	.	transcript_id "PB.63.3,PB.63.1/PB.63.2"; gene_id "chr1:2930037-2934956W"; flanks "2930739-,2931232^"; structure "0,1^2-"; splice_chain ",2930885^2931127-"; sources "Undefined,Undefined"; NMorMRNA "null"; dimension "2_2"; degree "4";
chr1	Undefined	as_event	2931450	2932713	.	+	.	transcript_id "PB.63.3,PB.63.1/PB.63.2"; gene_id "chr1:2930037-2934956W"; flanks "2931450-,2932713^"; structure "0,1^2-"; splice_chain ",2931617^2932614-"; sources "Undefined,Undefined"; NMorMRNA "null"; dimension "2_2"; degree "4";
chr1	Undefined	as_event	2931617	2933435	.	+	.	transcript_id "PB.63.4,PB.63.2"; gene_id "chr1:2930037-2934956W"; flanks "2931617^,2933435-"; structure "1-4^,2-3^"; splice_chain "2932542-2932715^,2932614-2932713^"; sources "Undefined,Undefined"; NMorMRNA "null"; dimension "2_2"; degree "4";
chr1	Undefined	as_event	2932713	2933521	.	+	.	transcript_id "PB.63.1/PB.63.3,PB.63.2"; gene_id "chr1:2930037-2934956W"; flanks "2932713^,2933521^"; structure "1-,2-"; splice_chain "2933430-,2933435-"; sources "Undefined,Undefined"; NMorMRNA "null"; dimension "2_2"; degree "4";
chr1	Undefined	as_event	2931617	2933521	.	+	.	transcript_id "PB.63.4,PB.63.1"; gene_id "chr1:2930037-2934956W"; flanks "2931617^,2933521^"; structure "1-4^6-,2-3^5-"; splice_chain "2932542-2932715^2933435-,2932614-2932713^2933430-"; sources "Undefined,Undefined"; NMorMRNA "null"; dimension "2_3"; degree "4";
chr1	Undefined	as_event	3005193	3005449	.	+	.	transcript_id "PB.67.9,PB.67.1/PB.67.10/PB.67.13/PB.67.14/PB.67.2/PB.67.3/PB.67.4/PB.67.5/PB.67.6/PB.67.7/PB.67.8"; gene_id "chr1:3002110-3020919W"; flanks "3005193^,3005449^"; structure "1-,2-"; splice_chain "3005320-,3005324-"; sources "Undefined,Undefined"; NMorMRNA "null"; dimension "2_2"; degree "4";
chr1	Undefined	as_event	3005449	3006528	.	+	.	transcript_id "PB.67.7,PB.67.1/PB.67.10/PB.67.13/PB.67.14/PB.67.2/PB.67.3/PB.67.4/PB.67.5/PB.67.6/PB.67.8/PB.67.9"; gene_id "chr1:3002110-3020919W"; flanks "3005449^,3006528^"; structure "1-2^4-,3-"; splice_chain "3005821-3006324^3006469-,3006466-"; sources "Undefined,Undefined"; NMorMRNA "null"; dimension "2_2"; degree "4";
chr1	Undefined	as_event	3005324	3006528	.	+	.	transcript_id "PB.67.12,PB.67.11"; gene_id "chr1:3002110-3020919W"; flanks "3005324-,3006528^"; structure "0,1^2-"; splice_chain ",3005453^3006451-"; sources "Undefined,Undefined"; NMorMRNA "null"; dimension "2_4"; degree "4";
chr1	Undefined	as_event	3005324	3006528	.	+	.	transcript_id "PB.67.1/PB.67.10/PB.67.13/PB.67.14/PB.67.2/PB.67.3/PB.67.4/PB.67.5/PB.67.6/PB.67.8,PB.67.11"; gene_id "chr1:3002110-3020919W"; flanks "3005324-,3006528^"; structure "1^4-,2^3-"; splice_chain "3005449^3006466-,3005453^3006451-"; sources "Undefined,Undefined"; NMorMRNA "null"; dimension "2_4"; degree "4";
chr1	Undefined	as_event	3005324	3006528	.	+	.	transcript_id "PB.67.7,PB.67.11"; gene_id "chr1:3002110-3020919W"; flanks "3005324-,3006528^"; structure "1^3-4^6-,2^5-"; splice_chain "3005449^3005821-3006324^3006469-,3005453^3006451-"; sources "Undefined,Undefined"; NMorMRNA "null"; dimension "2_4"; degree "4";
chr1	Undefined	as_event	3005324	3006528	.	+	.	transcript_id "PB.67.12,PB.67.1/PB.67.10/PB.67.13/PB.67.14/PB.67.2/PB.67.3/PB.67.4/PB.67.5/PB.67.6/PB.67.8"; gene_id "chr1:3002110-3020919W"; flanks "3005324-,3006528^"; structure "0,1^2-"; splice_chain ",3005449^3006466-"; sources "Undefined,Undefined"; NMorMRNA "null"; dimension "2_4"; degree "4";
chr1	Undefined	as_event	3005324	3006528	.	+	.	transcript_id "PB.67.12,PB.67.7"; gene_id "chr1:3002110-3020919W"; flanks "3005324-,3006528^"; structure "0,1^2-3^4-"; splice_chain ",3005449^3005821-3006324^3006469-"; sources "Undefined,Undefined"; NMorMRNA "null"; dimension "2_4"; degree "4";
chr1	Undefined	as_event	3005193	3006528	.	+	.	transcript_id "PB.67.9,PB.67.11"; gene_id "chr1:3002110-3020919W"; flanks "3005193^,3006528^"; structure "1-3^6-,2-4^5-"; splice_chain "3005320-3005449^3006466-,3005324-3005453^3006451-"; sources "Undefined,Undefined"; NMorMRNA "null"; dimension "2_5"; degree "4";
chr1	Undefined	as_event	3005193	3006528	.	+	.	transcript_id "PB.67.9,PB.67.12"; gene_id "chr1:3002110-3020919W"; flanks "3005193^,3006528^"; structure "1-3^4-,2-"; splice_chain "3005320-3005449^3006466-,3005324-"; sources "Undefined,Undefined"; NMorMRNA "null"; dimension "2_5"; degree "4";
chr1	Undefined	as_event	3006788	3007648	.	+	.	transcript_id "PB.67.1/PB.67.10/PB.67.11/PB.67.12/PB.67.13/PB.67.14/PB.67.2/PB.67.3/PB.67.5/PB.67.6/PB.67.7,PB.67.4"; gene_id "chr1:3002110-3020919W"; flanks "3006788-,3007648-"; structure "1^,2^"; splice_chain "3006995^,3007014^"; sources "Undefined,Undefined"; NMorMRNA "null"; dimension "2_3"; degree "4";
chr1	Undefined	as_event	3006788	3007648	.	+	.	transcript_id "PB.67.1/PB.67.10/PB.67.11/PB.67.12/PB.67.13/PB.67.14/PB.67.2/PB.67.3/PB.67.5/PB.67.6/PB.67.7,PB.67.8"; gene_id "chr1:3002110-3020919W"; flanks "3006788-,3007648-"; structure "1^,2^"; splice_chain "3006995^,3007036^"; sources "Undefined,Undefined"; NMorMRNA "null"; dimension "2_3"; degree "4";
chr1	Undefined	as_event	3006788	3007648	.	+	.	transcript_id "PB.67.4,PB.67.8"; gene_id "chr1:3002110-3020919W"; flanks "3006788-,3007648-"; structure "1^,2^"; splice_chain "3007014^,3007036^"; sources "Undefined,Undefined"; NMorMRNA "null"; dimension "2_3"; degree "4";
chr1	Undefined	as_event	3006788	3007719	.	+	.	transcript_id "PB.67.15,PB.67.1/PB.67.10/PB.67.11/PB.67.12/PB.67.13/PB.67.14/PB.67.2/PB.67.3/PB.67.5/PB.67.6/PB.67.7"; gene_id "chr1:3002110-3020919W"; flanks "3006788-,3007719^"; structure "0,1^2-"; splice_chain ",3006995^3007648-"; sources "Undefined,Undefined"; NMorMRNA "null"; dimension "2_5"; degree "4";
chr1	Undefined	as_event	3006788	3007719	.	+	.	transcript_id "PB.67.9,PB.67.1/PB.67.10/PB.67.11/PB.67.12/PB.67.13/PB.67.14/PB.67.2/PB.67.3/PB.67.5/PB.67.6/PB.67.7"; gene_id "chr1:3002110-3020919W"; flanks "3006788-,3007719^"; structure "1^4-,2^3-"; splice_chain "3006994^3007649-,3006995^3007648-"; sources "Undefined,Undefined"; NMorMRNA "null"; dimension "2_5"; degree "4";
chr1	Undefined	as_event	3006788	3007719	.	+	.	transcript_id "PB.67.15,PB.67.4"; gene_id "chr1:3002110-3020919W"; flanks "3006788-,3007719^"; structure "0,1^2-"; splice_chain ",3007014^3007648-"; sources "Undefined,Undefined"; NMorMRNA "null"; dimension "2_5"; degree "4";
chr1	Undefined	as_event	3006788	3007719	.	+	.	transcript_id "PB.67.9,PB.67.4"; gene_id "chr1:3002110-3020919W"; flanks "3006788-,3007719^"; structure "1^4-,2^3-"; splice_chain "3006994^3007649-,3007014^3007648-"; sources "Undefined,Undefined"; NMorMRNA "null"; dimension "2_5"; degree "4";
chr1	Undefined	as_event	3006788	3007719	.	+	.	transcript_id "PB.67.15,PB.67.8"; gene_id "chr1:3002110-3020919W"; flanks "3006788-,3007719^"; structure "0,1^2-"; splice_chain ",3007036^3007648-"; sources "Undefined,Undefined"; NMorMRNA "null"; dimension "2_5"; degree "4";
chr1	Undefined	as_event	3006788	3007719	.	+	.	transcript_id "PB.67.9,PB.67.8"; gene_id "chr1:3002110-3020919W"; flanks "3006788-,3007719^"; structure "1^4-,2^3-"; splice_chain "3006994^3007649-,3007036^3007648-"; sources "Undefined,Undefined"; NMorMRNA "null"; dimension "2_5"; degree "4";
chr1	Undefined	as_event	3006788	3007719	.	+	.	transcript_id "PB.67.15,PB.67.9"; gene_id "chr1:3002110-3020919W"; flanks "3006788-,3007719^"; structure "0,1^2-"; splice_chain ",3006994^3007649-"; sources "Undefined,Undefined"; NMorMRNA "null"; dimension "2_5"; degree "4";
chr1	Undefined	as_event	3007976	3008297	.	+	.	transcript_id "PB.67.8,PB.67.1/PB.67.10/PB.67.11/PB.67.12/PB.67.13/PB.67.14/PB.67.15/PB.67.16/PB.67.2/PB.67.3/PB.67.4/PB.67.5/PB.67.6/PB.67.7/PB.67.9"; gene_id "chr1:3002110-3020919W"; flanks "3007976-,3008297^"; structure "1^4-,2^3-"; splice_chain "3008074^3008205-,3008077^3008200-"; sources "Undefined,Undefined"; NMorMRNA "null"; dimension "2_2"; degree "4";
chr1	Undefined	as_event	3019206	3019362	.	+	.	transcript_id "PB.67.1/PB.67.10/PB.67.11/PB.67.12/PB.67.14/PB.67.15/PB.67.16/PB.67.3/PB.67.4/PB.67.5/PB.67.7/PB.67.8/PB.67.9,PB.67.2"; gene_id "chr1:3002110-3020919W"; flanks "3019206-,3019362-"; structure "1^,2^"; splice_chain "3019286^,3019290^"; sources "Undefined,Undefined"; NMorMRNA "null"; dimension "2_2"; degree "4";
chr1	Undefined	as_event	3019206	3019433	.	+	.	transcript_id "PB.67.13/PB.67.6,PB.67.1/PB.67.10/PB.67.11/PB.67.12/PB.67.14/PB.67.15/PB.67.16/PB.67.3/PB.67.4/PB.67.5/PB.67.7/PB.67.8/PB.67.9"; gene_id "chr1:3002110-3020919W"; flanks "3019206-,3019433^"; structure "0,1^2-"; splice_chain ",3019286^3019362-"; sources "Undefined,Undefined"; NMorMRNA "null"; dimension "2_3"; degree "4";
chr1	Undefined	as_event	3019206	3019433	.	+	.	transcript_id "PB.67.13/PB.67.6,PB.67.2"; gene_id "chr1:3002110-3020919W"; flanks "3019206-,3019433^"; structure "0,1^2-"; splice_chain ",3019290^3019362-"; sources "Undefined,Undefined"; NMorMRNA "null"; dimension "2_3"; degree "4";
chr1	Undefined	as_event	3018924	3019433	.	+	.	transcript_id "PB.67.17,PB.67.1/PB.67.10/PB.67.11/PB.67.12/PB.67.14/PB.67.15/PB.67.16/PB.67.3/PB.67.4/PB.67.5/PB.67.7/PB.67.8/PB.67.9"; gene_id "chr1:3002110-3020919W"; flanks "3018924-,3019433^"; structure "0,1^2-3^4-"; splice_chain ",3019049^3019206-3019286^3019362-"; sources "Undefined,Undefined"; NMorMRNA "null"; dimension "2_4"; degree "4";
chr1	Undefined	as_event	3018924	3019433	.	+	.	transcript_id "PB.67.17,PB.67.2"; gene_id "chr1:3002110-3020919W"; flanks "3018924-,3019433^"; structure "0,1^2-3^4-"; splice_chain ",3019049^3019206-3019290^3019362-"; sources "Undefined,Undefined"; NMorMRNA "null"; dimension "2_4"; degree "4";
chr1	Undefined	as_event	3018924	3019433	.	+	.	transcript_id "PB.67.17,PB.67.13/PB.67.6"; gene_id "chr1:3002110-3020919W"; flanks "3018924-,3019433^"; structure "0,1^2-"; splice_chain ",3019049^3019206-"; sources "Undefined,Undefined"; NMorMRNA "null"; dimension "2_4"; degree "4";
chr1	Undefined	as_event	3020013	3020182	.	+	.	transcript_id "PB.67.1/PB.67.11/PB.67.12/PB.67.13/PB.67.14/PB.67.15/PB.67.16/PB.67.17/PB.67.18/PB.67.2/PB.67.3/PB.67.4/PB.67.5/PB.67.6/PB.67.7/PB.67.9,PB.67.10"; gene_id "chr1:3002110-3020919W"; flanks "3020013-,3020182-"; structure "1^,2^"; splice_chain "3020092^,3020097^"; sources "Undefined,Undefined"; NMorMRNA "null"; dimension "2_2"; degree "4";
chr1	Undefined	as_event	3020182	3020678	.	+	.	transcript_id "PB.67.11/PB.67.18,PB.67.16"; gene_id "chr1:3002110-3020919W"; flanks "3020182-,3020678]"; structure "0,1^2-"; splice_chain ",3020260^3020535-"; sources "Undefined,Undefined"; NMorMRNA "null"; dimension "2_2"; degree "4";
chr1	Undefined	as_event	3020182	3020761	.	+	.	transcript_id "PB.67.12,PB.67.13"; gene_id "chr1:3002110-3020919W"; flanks "3020182-,3020761]"; structure "0,1^2-"; splice_chain ",3020300^3020367-"; sources "Undefined,Undefined"; NMorMRNA "null"; dimension "2_2"; degree "4";
chr1	Undefined	as_event	3020182	3020767	.	+	.	transcript_id "PB.67.14/PB.67.2,PB.67.5"; gene_id "chr1:3002110-3020919W"; flanks "3020182-,3020767]"; structure "0,1^2-"; splice_chain ",3020300^3020400-"; sources "Undefined,Undefined"; NMorMRNA "null"; dimension "2_2"; degree "4";
chr1	Undefined	as_event	3026116	3026561	.	+	.	transcript_id "PB.68.2,PB.68.1/PB.68.3"; gene_id "chr1:3024486-3033825W"; flanks "3026116^,3026561-"; structure "0,1-2^"; splice_chain ",3026402-3026461^"; sources "Undefined,Undefined"; NMorMRNA "null"; dimension "2_2"; degree "4";
chr1	Undefined	as_event	3123968	3124531	.	+	.	transcript_id "PB.70.5/PB.70.6,PB.70.1/PB.70.2/PB.70.3/PB.70.4"; gene_id "chr1:3123155-3129379W"; flanks "3123968-,3124531^"; structure "0,1^2-"; splice_chain ",3124266^3124360-"; sources "Undefined,Undefined"; NMorMRNA "null"; dimension "2_2"; degree "4";
chr1	Undefined	as_event	3124673	3124929	.	+	.	transcript_id "PB.70.1/PB.70.2/PB.70.3/PB.70.4/PB.70.5/PB.70.6,PB.70.7"; gene_id "chr1:3123155-3129379W"; flanks "3124673^,3124929^"; structure "1-,2-"; splice_chain "3124752-,3124757-"; sources "Undefined,Undefined"; NMorMRNA "null"; dimension "2_2"; degree "4";
chr1	Undefined	as_event	3125012	3125189	.	+	.	transcript_id "PB.70.4,PB.70.1/PB.70.2/PB.70.3/PB.70.5/PB.70.7"; gene_id "chr1:3123155-3129379W"; flanks "3125012-,3125189-"; structure "1^,2^"; splice_chain "3125056^,3125121^"; sources "Undefined,Undefined"; NMorMRNA "null"; dimension "2_2"; degree "4";
chr1	Undefined	as_event	3125012	3125288	.	+	.	transcript_id "PB.70.6,PB.70.1/PB.70.2/PB.70.3/PB.70.5/PB.70.7"; gene_id "chr1:3123155-3129379W"; flanks "3125012-,3125288^"; structure "0,1^2-"; splice_chain ",3125121^3125189-"; sources "Undefined,Undefined"; NMorMRNA "null"; dimension "2_3"; degree "4";
chr1	Undefined	as_event	3125012	3125288	.	+	.	transcript_id "PB.70.6,PB.70.4"; gene_id "chr1:3123155-3129379W"; flanks "3125012-,3125288^"; structure "0,1^2-"; splice_chain ",3125056^3125189-"; sources "Undefined,Undefined"; NMorMRNA "null"; dimension "2_3"; degree "4";
chr1	Undefined	as_event	3126617	3126933	.	+	.	transcript_id "PB.70.1/PB.70.2/PB.70.3/PB.70.4/PB.70.5/PB.70.6,PB.70.7"; gene_id "chr1:3123155-3129379W"; flanks "3126617^,3126933^"; structure "1-,2-"; splice_chain "3126718-,3126724-"; sources "Undefined,Undefined"; NMorMRNA "null"; dimension "2_2"; degree "4";
chr1	Undefined	as_event	3127165	3127457	.	+	.	transcript_id "PB.70.1,PB.70.2/PB.70.3/PB.70.4/PB.70.5/PB.70.6/PB.70.7"; gene_id "chr1:3123155-3129379W"; flanks "3127165-,3127457-"; structure "1^,2^"; splice_chain "3127327^,3127328^"; sources "Undefined,Undefined"; NMorMRNA "null"; dimension "2_2"; degree "4";
chr1	Undefined	as_event	3128079	3128280	.	+	.	transcript_id "PB.70.3/PB.70.5/PB.70.6,PB.70.1/PB.70.2/PB.70.4"; gene_id "chr1:3123155-3129379W"; flanks "3128079-,3128280^"; structure "0,1^2-"; splice_chain ",3128141^3128218-"; sources "Undefined,Undefined"; NMorMRNA "null"; dimension "2_3"; degree "4";
chr1	Undefined	as_event	3128079	3128280	.	+	.	transcript_id "PB.70.7,PB.70.1/PB.70.2/PB.70.4"; gene_id "chr1:3123155-3129379W"; flanks "3128079-,3128280^"; structure "1^4-,2^3-"; splice_chain "3128140^3128220-,3128141^3128218-"; sources "Undefined,Undefined"; NMorMRNA "null"; dimension "2_3"; degree "4";
chr1	Undefined	as_event	3128079	3128280	.	+	.	transcript_id "PB.70.3/PB.70.5/PB.70.6,PB.70.7"; gene_id "chr1:3123155-3129379W"; flanks "3128079-,3128280^"; structure "0,1^2-"; splice_chain ",3128140^3128220-"; sources "Undefined,Undefined"; NMorMRNA "null"; dimension "2_3"; degree "4";
chr1	Undefined	as_event	3177162	3178703	.	+	.	transcript_id "PB.74.5,PB.74.1/PB.74.2/PB.74.3/PB.74.4"; gene_id "chr1:3171310-3187467W"; flanks "3177162^,3178703^"; structure "1-,2-"; splice_chain "3178452-,3178645-"; sources "Undefined,Undefined"; NMorMRNA "null"; dimension "2_2"; degree "4";
chr1	Undefined	as_event	3179607	3184723	.	+	.	transcript_id "PB.74.3,PB.74.1/PB.74.2/PB.74.5/PB.74.6/PB.74.7"; gene_id "chr1:3171310-3187467W"; flanks "3179607^,3184723^"; structure "1-,2-"; splice_chain "3181510-,3184629-"; sources "Undefined,Undefined"; NMorMRNA "null"; dimension "2_2"; degree "4";
chr1	Undefined	as_event	3184793	3184967	.	+	.	transcript_id "PB.74.5,PB.74.1/PB.74.2/PB.74.3/PB.74.6/PB.74.7/PB.74.8/PB.74.9"; gene_id "chr1:3171310-3187467W"; flanks "3184793-,3184967^"; structure "0,1^2-"; splice_chain ",3184837^3184908-"; sources "Undefined,Undefined"; NMorMRNA "null"; dimension "2_2"; degree "4";
chr1	Undefined	as_event	3185407	3185521	.	+	.	transcript_id "PB.74.11/PB.74.2/PB.74.7/PB.74.8/PB.74.9,PB.74.1/PB.74.3/PB.74.5/PB.74.6"; gene_id "chr1:3171310-3187467W"; flanks "3185407^,3185521^"; structure "1-,2-"; splice_chain "3185481-,3185484-"; sources "Undefined,Undefined"; NMorMRNA "null"; dimension "2_2"; degree "4";
chr1	Undefined	as_event	3185521	3186568	.	+	.	transcript_id "PB.74.7,PB.74.1/PB.74.11/PB.74.2/PB.74.3/PB.74.5/PB.74.6/PB.74.9"; gene_id "chr1:3171310-3187467W"; flanks "3185521^,3186568-"; structure "0,1-2^"; splice_chain ",3185623-3185687^"; sources "Undefined,Undefined"; NMorMRNA "null"; dimension "2_2"; degree "4";
chr1	Undefined	as_event	3185623	3186619	.	+	.	transcript_id "PB.74.8,PB.74.1/PB.74.2/PB.74.3/PB.74.5/PB.74.9"; gene_id "chr1:3171310-3187467W"; flanks "3185623-,3186619^"; structure "0,1^2-"; splice_chain ",3185687^3186568-"; sources "Undefined,Undefined"; NMorMRNA "null"; dimension "2_2"; degree "4";
chr1	Undefined	as_event	3185521	3186619	.	+	.	transcript_id "PB.74.8,PB.74.7"; gene_id "chr1:3171310-3187467W"; flanks "3185521^,3186619^"; structure "1-,2-"; splice_chain "3185623-,3186568-"; sources "Undefined,Undefined"; NMorMRNA "null"; dimension "2_3"; degree "4";
chr1	Undefined	as_event	3267158	3267787	.	+	.	transcript_id "PB.77.2/PB.77.3,PB.77.1"; gene_id "chr1:3265511-3269196W"; flanks "3267158-,3267787^"; structure "0,1^2-"; splice_chain ",3267428^3267525-"; sources "Undefined,Undefined"; NMorMRNA "null"; dimension "2_2"; degree "4";
chr1	Undefined	as_event	3267878	3268298	.	+	.	transcript_id "PB.77.5,PB.77.1/PB.77.2"; gene_id "chr1:3265511-3269196W"; flanks "3267878-,3268298^"; structure "0,1^2-"; splice_chain ",3268093^3268184-"; sources "Undefined,Undefined"; NMorMRNA "null"; dimension "2_2"; degree "4";
chr1	Undefined	as_event	3442682	3444230	.	+	.	transcript_id "PB.86.2,PB.86.1"; gene_id "chr1:3440954-3445008W"; flanks "3442682-,3444230^"; structure "0,1^2-3^4-"; splice_chain ",3442813^3442895-3443002^3444176-"; sources "Undefined,Undefined"; NMorMRNA "null"; dimension "2_2"; degree "4";
chr1	Undefined	as_event	3641945	3642461	.	+	.	transcript_id "PB.89.1,PB.89.2"; gene_id "chr1:3639237-3642461W"; flanks "3641945-,3642461]"; structure "0,1^2-"; splice_chain ",3642048^3642122-"; sources "Undefined,Undefined"; NMorMRNA "null"; dimension "2_2"; degree "4";
chr1	Undefined	as_event	3724632	3726241	.	+	.	transcript_id "PB.96.2,PB.96.1"; gene_id "chr1:3723964-3728000W"; flanks "3724632-,3726241^"; structure "0,1^2-3^4-"; splice_chain ",3724785^3724909-3724999^3726167-"; sources "Undefined,Undefined"; NMorMRNA "null"; dimension "2_2"; degree "4";
chr1	Undefined	as_event	3724909	3726411	.	+	.	transcript_id "PB.96.1,PB.96.3"; gene_id "chr1:3723964-3728000W"; flanks "3724909-,3726411^"; structure "1^2-4^5-,3^6-"; splice_chain "3724999^3726167-3726241^3726323-,3726239^3726324-"; sources "Undefined,Undefined"; NMorMRNA "null"; dimension "2_2"; degree "4";
chr1	Undefined	as_event	3875820	3876076	.	+	.	transcript_id "PB.99.1,PB.99.3"; gene_id "chr1:3872173-3877579W"; flanks "3875820-,3876076-"; structure "1^,2^"; splice_chain "3875983^,3875984^"; sources "Undefined,Undefined"; NMorMRNA "null"; dimension "2_2"; degree "4";
chr1	Undefined	as_event	4014419	4014746	.	+	.	transcript_id "PB.103.3,PB.103.1/PB.103.2"; gene_id "chr1:4011876-4016532W"; flanks "4014419-,4014746^"; structure "0,1^2-"; splice_chain ",4014577^4014673-"; sources "Undefined,Undefined"; NMorMRNA "null"; dimension "2_2"; degree "4";
chr1	Undefined	as_event	4114721	4115515	.	+	.	transcript_id "PB.110.1/PB.110.11/PB.110.13/PB.110.14/PB.110.15/PB.110.16/PB.110.17/PB.110.18/PB.110.2/PB.110.20/PB.110.21/PB.110.22/PB.110.23/PB.110.24/PB.110.3/PB.110.4/PB.110.5/PB.110.6/PB.110.7/PB.110.8/PB.110.9,PB.110.10"; gene_id "chr1:4113063-4187665W"; flanks "4114721-,4115515^"; structure "1^4-,2^3-"; splice_chain "4114818^4115352-,4114823^4115351-"; sources "Undefined,Undefined"; NMorMR…
chr1	Undefined	as_event	4118018	4127307	.	+	.	transcript_id "PB.110.22,PB.110.1/PB.110.10/PB.110.11/PB.110.12/PB.110.13/PB.110.14/PB.110.15/PB.110.16/PB.110.17/PB.110.18/PB.110.2/PB.110.20/PB.110.21/PB.110.23/PB.110.24/PB.110.25/PB.110.26/PB.110.27/PB.110.3/PB.110.4/PB.110.5/PB.110.6/PB.110.7/PB.110.8/PB.110.9"; gene_id "chr1:4113063-4187665W"; flanks "4118018-,4127307-"; structure "1^,2^"; splice_chain "4118096^,4118107^"; sources "Undefine…
chr1	Undefined	as_event	4114721	4128496	.	+	.	transcript_id "PB.110.19,PB.110.1/PB.110.11/PB.110.13/PB.110.14/PB.110.15/PB.110.16/PB.110.17/PB.110.18/PB.110.2/PB.110.20/PB.110.21/PB.110.23/PB.110.24/PB.110.3/PB.110.4/PB.110.5/PB.110.6/PB.110.7/PB.110.8/PB.110.9"; gene_id "chr1:4113063-4187665W"; flanks "4114721-,4128496^"; structure "1^18-,2^3-4^5-6^7-8^9-10^11-12^13-14^15-16^17-"; splice_chain "4114774^4128376-,4114818^4115352-4115515^41156…
chr1	Undefined	as_event	4114721	4128496	.	+	.	transcript_id "PB.110.19,PB.110.10"; gene_id "chr1:4113063-4187665W"; flanks "4114721-,4128496^"; structure "1^18-,2^3-4^5-6^7-8^9-10^11-12^13-14^15-16^17-"; splice_chain "4114774^4128376-,4114823^4115351-4115515^4115677-4115800^4116351-4116464^4116547-4116672^4118018-4118107^4127307-4127404^4127550-4127667^4128371-"; sources "Undefined,Undefined"; NMorMRNA "null"; dimension "2_4"; degree "4";
chr1	Undefined	as_event	4114721	4128496	.	+	.	transcript_id "PB.110.19,PB.110.22"; gene_id "chr1:4113063-4187665W"; flanks "4114721-,4128496^"; structure "1^18-,2^3-4^5-6^7-8^9-10^11-12^13-14^15-16^17-"; splice_chain "4114774^4128376-,4114818^4115352-4115515^4115677-4115800^4116351-4116464^4116547-4116672^4118018-4118096^4127307-4127404^4127550-4127667^4128371-"; sources "Undefined,Undefined"; NMorMRNA "null"; dimension "2_4"; degree "4";
chr1	Undefined	as_event	4130331	4130547	.	+	.	transcript_id "PB.110.1/PB.110.10/PB.110.11/PB.110.12/PB.110.13/PB.110.14/PB.110.15/PB.110.16/PB.110.17/PB.110.18/PB.110.19/PB.110.20/PB.110.21/PB.110.22/PB.110.23/PB.110.24/PB.110.25/PB.110.26/PB.110.28/PB.110.29/PB.110.3/PB.110.30/PB.110.31/PB.110.32/PB.110.33/PB.110.34/PB.110.35/PB.110.36/PB.110.4/PB.110.6/PB.110.7/PB.110.8/PB.110.9,PB.110.5"; gene_id "chr1:4113063-4187665W"; flanks "4130331^,…
chr1	Undefined	as_event	4138632	4145152	.	+	.	transcript_id "PB.110.1/PB.110.10/PB.110.11/PB.110.12/PB.110.13/PB.110.15/PB.110.16/PB.110.17/PB.110.18/PB.110.19/PB.110.20/PB.110.21/PB.110.22/PB.110.23/PB.110.24/PB.110.26/PB.110.28/PB.110.29/PB.110.3/PB.110.30/PB.110.31/PB.110.32/PB.110.33/PB.110.34/PB.110.35/PB.110.36/PB.110.37/PB.110.4/PB.110.5/PB.110.6/PB.110.7/PB.110.8/PB.110.9,PB.110.25"; gene_id "chr1:4113063-4187665W"; flanks "4138632^,…
chr1	Undefined	as_event	4138321	4145152	.	+	.	transcript_id "PB.110.14,PB.110.1/PB.110.10/PB.110.11/PB.110.12/PB.110.13/PB.110.15/PB.110.16/PB.110.17/PB.110.18/PB.110.19/PB.110.20/PB.110.21/PB.110.22/PB.110.23/PB.110.24/PB.110.26/PB.110.28/PB.110.29/PB.110.3/PB.110.30/PB.110.31/PB.110.32/PB.110.33/PB.110.34/PB.110.35/PB.110.36/PB.110.37/PB.110.4/PB.110.5/PB.110.6/PB.110.7/PB.110.8/PB.110.9"; gene_id "chr1:4113063-4187665W"; flanks "4138321^,…
chr1	Undefined	as_event	4138321	4145152	.	+	.	transcript_id "PB.110.14,PB.110.25"; gene_id "chr1:4113063-4187665W"; flanks "4138321^,4145152-"; structure "0,1-2^3-4^"; splice_chain ",4138546-4138632^4144995-4145067^"; sources "Undefined,Undefined"; NMorMRNA "null"; dimension "2_3"; degree "4";
chr1	Undefined	as_event	4145152	4145315	.	+	.	transcript_id "PB.110.4,PB.110.1/PB.110.10/PB.110.11/PB.110.12/PB.110.13/PB.110.14/PB.110.15/PB.110.16/PB.110.17/PB.110.18/PB.110.19/PB.110.20/PB.110.21/PB.110.22/PB.110.23/PB.110.24/PB.110.25/PB.110.26/PB.110.28/PB.110.29/PB.110.3/PB.110.30/PB.110.31/PB.110.32/PB.110.33/PB.110.34/PB.110.35/PB.110.36/PB.110.37/PB.110.38/PB.110.5/PB.110.6/PB.110.7/PB.110.8/PB.110.9"; gene_id "chr1:4113063-4187665W…
chr1	Undefined	as_event	4148866	4154370	.	+	.	transcript_id "PB.110.1/PB.110.10/PB.110.11/PB.110.12/PB.110.13/PB.110.14/PB.110.15/PB.110.16/PB.110.17/PB.110.18/PB.110.19/PB.110.20/PB.110.21/PB.110.22/PB.110.23/PB.110.24/PB.110.25/PB.110.26/PB.110.28/PB.110.29/PB.110.3/PB.110.30/PB.110.31/PB.110.32/PB.110.33/PB.110.34/PB.110.35/PB.110.36/PB.110.37/PB.110.38/PB.110.39/PB.110.4/PB.110.40/PB.110.5/PB.110.6/PB.110.8/PB.110.9,PB.110.41"; gene_id "…
chr1	Undefined	as_event	4148706	4154490	.	+	.	transcript_id "PB.110.7,PB.110.1/PB.110.10/PB.110.11/PB.110.12/PB.110.13/PB.110.14/PB.110.15/PB.110.16/PB.110.17/PB.110.18/PB.110.19/PB.110.20/PB.110.21/PB.110.22/PB.110.23/PB.110.24/PB.110.25/PB.110.26/PB.110.28/PB.110.29/PB.110.3/PB.110.30/PB.110.31/PB.110.32/PB.110.33/PB.110.34/PB.110.35/PB.110.36/PB.110.37/PB.110.38/PB.110.39/PB.110.4/PB.110.40/PB.110.5/PB.110.6/PB.110.8/PB.110.9"; gene_id "c…
chr1	Undefined	as_event	4148706	4154490	.	+	.	transcript_id "PB.110.7,PB.110.41"; gene_id "chr1:4113063-4187665W"; flanks "4148706-,4154490^"; structure "1^6-,2^3-4^5-"; splice_chain "4148852^4154442-,4148866^4149039-4150063^4154370-"; sources "Undefined,Undefined"; NMorMRNA "null"; dimension "2_3"; degree "4";
chr1	Undefined	as_event	4165535	4165704	.	+	.	transcript_id "PB.110.8,PB.110.16"; gene_id "chr1:4113063-4187665W"; flanks "4165535-,4165704-"; structure "1^,2^"; splice_chain "4165603^,4165613^"; sources "Undefined,Undefined"; NMorMRNA "null"; dimension "2_2"; degree "4";
chr1	Undefined	as_event	4165603	4165902	.	+	.	transcript_id "PB.110.9,PB.110.8"; gene_id "chr1:4113063-4187665W"; flanks "4165603^,4165902^"; structure "1-,2-"; splice_chain "4165686-,4165704-"; sources "Undefined,Undefined"; NMorMRNA "null"; dimension "2_2"; degree "4";
chr1	Undefined	as_event	4165535	4165902	.	+	.	transcript_id "PB.110.21,PB.110.16"; gene_id "chr1:4113063-4187665W"; flanks "4165535-,4165902^"; structure "1^3-,2^4-"; splice_chain "4165602^4165699-,4165613^4165704-"; sources "Undefined,Undefined"; NMorMRNA "null"; dimension "2_4"; degree "4";
chr1	Undefined	as_event	4165535	4165902	.	+	.	transcript_id "PB.110.9,PB.110.16"; gene_id "chr1:4113063-4187665W"; flanks "4165535-,4165902^"; structure "1^3-,2^4-"; splice_chain "4165603^4165686-,4165613^4165704-"; sources "Undefined,Undefined"; NMorMRNA "null"; dimension "2_4"; degree "4";
chr1	Undefined	as_event	4165535	4165902	.	+	.	transcript_id "PB.110.21,PB.110.8"; gene_id "chr1:4113063-4187665W"; flanks "4165535-,4165902^"; structure "1^3-,2^4-"; splice_chain "4165602^4165699-,4165603^4165704-"; sources "Undefined,Undefined"; NMorMRNA "null"; dimension "2_4"; degree "4";
chr1	Undefined	as_event	4165535	4165902	.	+	.	transcript_id "PB.110.21,PB.110.9"; gene_id "chr1:4113063-4187665W"; flanks "4165535-,4165902^"; structure "1^4-,2^3-"; splice_chain "4165602^4165699-,4165603^4165686-"; sources "Undefined,Undefined"; NMorMRNA "null"; dimension "2_4"; degree "4";
chr1	Undefined	as_event	4165686	4169939	.	+	.	transcript_id "PB.110.24,PB.110.11"; gene_id "chr1:4113063-4187665W"; flanks "4165686-,4169939^"; structure "1^3-4^6-,2^5-"; splice_chain "4165887^4166956-4166980^4169889-,4165895^4169880-"; sources "Undefined,Undefined"; NMorMRNA "null"; dimension "2_2"; degree "4";
chr1	Undefined	as_event	4165686	4172559	.	+	.	transcript_id "PB.110.11,PB.110.13"; gene_id "chr1:4113063-4187665W"; flanks "4165686-,4172559-"; structure "1^3-4^,2^"; splice_chain "4165895^4169880-4169939^,4165922^"; sources "Undefined,Undefined"; NMorMRNA "null"; dimension "2_3"; degree "4";
chr1	Undefined	as_event	4165686	4172559	.	+	.	transcript_id "PB.110.24,PB.110.13"; gene_id "chr1:4113063-4187665W"; flanks "4165686-,4172559-"; structure "1^3-4^5-6^,2^"; splice_chain "4165887^4166956-4166980^4169889-4169939^,4165922^"; sources "Undefined,Undefined"; NMorMRNA "null"; dimension "2_3"; degree "4";
chr1	Undefined	as_event	4165686	4172678	.	+	.	transcript_id "PB.110.1/PB.110.10/PB.110.12/PB.110.14/PB.110.18/PB.110.19/PB.110.20/PB.110.22/PB.110.26/PB.110.28/PB.110.29/PB.110.3/PB.110.31/PB.110.32/PB.110.34/PB.110.36/PB.110.37/PB.110.38/PB.110.4/PB.110.40/PB.110.41/PB.110.5/PB.110.7,PB.110.11"; gene_id "chr1:4113063-4187665W"; flanks "4165686-,4172678^"; structure "1^6-,2^3-4^5-"; splice_chain "4165889^4172577-,4165895^4169880-4169939^4172…
chr1	Undefined	as_event	4165686	4172678	.	+	.	transcript_id "PB.110.1/PB.110.10/PB.110.12/PB.110.14/PB.110.18/PB.110.19/PB.110.20/PB.110.22/PB.110.26/PB.110.28/PB.110.29/PB.110.3/PB.110.31/PB.110.32/PB.110.34/PB.110.36/PB.110.37/PB.110.38/PB.110.4/PB.110.40/PB.110.41/PB.110.5/PB.110.7,PB.110.13"; gene_id "chr1:4113063-4187665W"; flanks "4165686-,4172678^"; structure "1^4-,2^3-"; splice_chain "4165889^4172577-,4165922^4172559-"; sources "Unde…
chr1	Undefined	as_event	4165686	4172678	.	+	.	transcript_id "PB.110.24,PB.110.1/PB.110.10/PB.110.12/PB.110.14/PB.110.18/PB.110.19/PB.110.20/PB.110.22/PB.110.26/PB.110.28/PB.110.29/PB.110.3/PB.110.31/PB.110.32/PB.110.34/PB.110.36/PB.110.37/PB.110.38/PB.110.4/PB.110.40/PB.110.41/PB.110.5/PB.110.7"; gene_id "chr1:4113063-4187665W"; flanks "4165686-,4172678^"; structure "1^3-4^5-6^7-,2^8-"; splice_chain "4165887^4166956-4166980^4169889-4169939^4…
chr1	Undefined	as_event	4165686	4172678	.	+	.	transcript_id "PB.110.1/PB.110.10/PB.110.12/PB.110.14/PB.110.18/PB.110.19/PB.110.20/PB.110.22/PB.110.26/PB.110.28/PB.110.29/PB.110.3/PB.110.31/PB.110.32/PB.110.34/PB.110.36/PB.110.37/PB.110.38/PB.110.4/PB.110.40/PB.110.41/PB.110.5/PB.110.7,PB.110.15"; gene_id "chr1:4113063-4187665W"; flanks "4165686-,4172678^"; structure "1^4-,2^3-"; splice_chain "4165889^4172577-,4165920^4172556-"; sources "Unde…
chr1	Undefined	as_event	4165686	4172678	.	+	.	transcript_id "PB.110.1/PB.110.10/PB.110.12/PB.110.14/PB.110.18/PB.110.19/PB.110.20/PB.110.22/PB.110.26/PB.110.28/PB.110.29/PB.110.3/PB.110.31/PB.110.32/PB.110.34/PB.110.36/PB.110.37/PB.110.38/PB.110.4/PB.110.40/PB.110.41/PB.110.5/PB.110.7,PB.110.9"; gene_id "chr1:4113063-4187665W"; flanks "4165686-,4172678^"; structure "1^6-,2^3-4^5-"; splice_chain "4165889^4172577-,4165902^4166211-4166239^41725…
chr1	Undefined	as_event	4165686	4172678	.	+	.	transcript_id "PB.110.1/PB.110.10/PB.110.12/PB.110.14/PB.110.18/PB.110.19/PB.110.20/PB.110.22/PB.110.26/PB.110.28/PB.110.29/PB.110.3/PB.110.31/PB.110.32/PB.110.34/PB.110.36/PB.110.37/PB.110.38/PB.110.4/PB.110.40/PB.110.41/PB.110.5/PB.110.7,PB.110.17"; gene_id "chr1:4113063-4187665W"; flanks "4165686-,4172678^"; structure "1^4-,2^3-"; splice_chain "4165889^4172577-,4165918^4172554-"; sources "Unde…
chr1	Undefined	as_event	4165686	4172678	.	+	.	transcript_id "PB.110.23/PB.110.25/PB.110.30/PB.110.33/PB.110.35/PB.110.39/PB.110.42/PB.110.6,PB.110.1/PB.110.10/PB.110.12/PB.110.14/PB.110.18/PB.110.19/PB.110.20/PB.110.22/PB.110.26/PB.110.28/PB.110.29/PB.110.3/PB.110.31/PB.110.32/PB.110.34/PB.110.36/PB.110.37/PB.110.38/PB.110.4/PB.110.40/PB.110.41/PB.110.5/PB.110.7"; gene_id "chr1:4113063-4187665W"; flanks "4165686-,4172678^"; structure "1^3-,2…
chr1	Undefined	as_event	4165686	4172678	.	+	.	transcript_id "PB.110.11,PB.110.15"; gene_id "chr1:4113063-4187665W"; flanks "4165686-,4172678^"; structure "1^3-4^6-,2^5-"; splice_chain "4165895^4169880-4169939^4172559-,4165920^4172556-"; sources "Undefined,Undefined"; NMorMRNA "null"; dimension "2_8"; degree "4";
chr1	Undefined	as_event	4165686	4172678	.	+	.	transcript_id "PB.110.11,PB.110.9"; gene_id "chr1:4113063-4187665W"; flanks "4165686-,4172678^"; structure "1^5-6^8-,2^3-4^7-"; splice_chain "4165895^4169880-4169939^4172559-,4165902^4166211-4166239^4172557-"; sources "Undefined,Undefined"; NMorMRNA "null"; dimension "2_8"; degree "4";
chr1	Undefined	as_event	4165686	4172678	.	+	.	transcript_id "PB.110.11,PB.110.17"; gene_id "chr1:4113063-4187665W"; flanks "4165686-,4172678^"; structure "1^3-4^6-,2^5-"; splice_chain "4165895^4169880-4169939^4172559-,4165918^4172554-"; sources "Undefined,Undefined"; NMorMRNA "null"; dimension "2_8"; degree "4";
chr1	Undefined	as_event	4165686	4172678	.	+	.	transcript_id "PB.110.23/PB.110.25/PB.110.30/PB.110.33/PB.110.35/PB.110.39/PB.110.42/PB.110.6,PB.110.11"; gene_id "chr1:4113063-4187665W"; flanks "4165686-,4172678^"; structure "1^5-,2^3-4^6-"; splice_chain "4165859^4172458-,4165895^4169880-4169939^4172559-"; sources "Undefined,Undefined"; NMorMRNA "null"; dimension "2_8"; degree "4";
chr1	Undefined	as_event	4165686	4172678	.	+	.	transcript_id "PB.110.15,PB.110.13"; gene_id "chr1:4113063-4187665W"; flanks "4165686-,4172678^"; structure "1^3-,2^4-"; splice_chain "4165920^4172556-,4165922^4172559-"; sources "Undefined,Undefined"; NMorMRNA "null"; dimension "2_8"; degree "4";
chr1	Undefined	as_event	4165686	4172678	.	+	.	transcript_id "PB.110.9,PB.110.13"; gene_id "chr1:4113063-4187665W"; flanks "4165686-,4172678^"; structure "1^3-4^5-,2^6-"; splice_chain "4165902^4166211-4166239^4172557-,4165922^4172559-"; sources "Undefined,Undefined"; NMorMRNA "null"; dimension "2_8"; degree "4";
chr1	Undefined	as_event	4165686	4172678	.	+	.	transcript_id "PB.110.17,PB.110.13"; gene_id "chr1:4113063-4187665W"; flanks "4165686-,4172678^"; structure "1^3-,2^4-"; splice_chain "4165918^4172554-,4165922^4172559-"; sources "Undefined,Undefined"; NMorMRNA "null"; dimension "2_8"; degree "4";
chr1	Undefined	as_event	4165686	4172678	.	+	.	transcript_id "PB.110.23/PB.110.25/PB.110.30/PB.110.33/PB.110.35/PB.110.39/PB.110.42/PB.110.6,PB.110.13"; gene_id "chr1:4113063-4187665W"; flanks "4165686-,4172678^"; structure "1^3-,2^4-"; splice_chain "4165859^4172458-,4165922^4172559-"; sources "Undefined,Undefined"; NMorMRNA "null"; dimension "2_8"; degree "4";
chr1	Undefined	as_event	4165686	4172678	.	+	.	transcript_id "PB.110.24,PB.110.15"; gene_id "chr1:4113063-4187665W"; flanks "4165686-,4172678^"; structure "1^3-4^5-6^8-,2^7-"; splice_chain "4165887^4166956-4166980^4169889-4169939^4172559-,4165920^4172556-"; sources "Undefined,Undefined"; NMorMRNA "null"; dimension "2_8"; degree "4";
chr1	Undefined	as_event	4165686	4172678	.	+	.	transcript_id "PB.110.24,PB.110.9"; gene_id "chr1:4113063-4187665W"; flanks "4165686-,4172678^"; structure "1^5-6^7-8^10-,2^3-4^9-"; splice_chain "4165887^4166956-4166980^4169889-4169939^4172559-,4165902^4166211-4166239^4172557-"; sources "Undefined,Undefined"; NMorMRNA "null"; dimension "2_8"; degree "4";
chr1	Undefined	as_event	4165686	4172678	.	+	.	transcript_id "PB.110.24,PB.110.17"; gene_id "chr1:4113063-4187665W"; flanks "4165686-,4172678^"; structure "1^3-4^5-6^8-,2^7-"; splice_chain "4165887^4166956-4166980^4169889-4169939^4172559-,4165918^4172554-"; sources "Undefined,Undefined"; NMorMRNA "null"; dimension "2_8"; degree "4";
chr1	Undefined	as_event	4165686	4172678	.	+	.	transcript_id "PB.110.23/PB.110.25/PB.110.30/PB.110.33/PB.110.35/PB.110.39/PB.110.42/PB.110.6,PB.110.24"; gene_id "chr1:4113063-4187665W"; flanks "4165686-,4172678^"; structure "1^7-,2^3-4^5-6^8-"; splice_chain "4165859^4172458-,4165887^4166956-4166980^4169889-4169939^4172559-"; sources "Undefined,Undefined"; NMorMRNA "null"; dimension "2_8"; degree "4";
chr1	Undefined	as_event	4165686	4172678	.	+	.	transcript_id "PB.110.9,PB.110.15"; gene_id "chr1:4113063-4187665W"; flanks "4165686-,4172678^"; structure "1^3-4^6-,2^5-"; splice_chain "4165902^4166211-4166239^4172557-,4165920^4172556-"; sources "Undefined,Undefined"; NMorMRNA "null"; dimension "2_8"; degree "4";
chr1	Undefined	as_event	4165686	4172678	.	+	.	transcript_id "PB.110.17,PB.110.15"; gene_id "chr1:4113063-4187665W"; flanks "4165686-,4172678^"; structure "1^3-,2^4-"; splice_chain "4165918^4172554-,4165920^4172556-"; sources "Undefined,Undefined"; NMorMRNA "null"; dimension "2_8"; degree "4";
chr1	Undefined	as_event	4165686	4172678	.	+	.	transcript_id "PB.110.23/PB.110.25/PB.110.30/PB.110.33/PB.110.35/PB.110.39/PB.110.42/PB.110.6,PB.110.15"; gene_id "chr1:4113063-4187665W"; flanks "4165686-,4172678^"; structure "1^3-,2^4-"; splice_chain "4165859^4172458-,4165920^4172556-"; sources "Undefined,Undefined"; NMorMRNA "null"; dimension "2_8"; degree "4";
chr1	Undefined	as_event	4165686	4172678	.	+	.	transcript_id "PB.110.9,PB.110.17"; gene_id "chr1:4113063-4187665W"; flanks "4165686-,4172678^"; structure "1^3-4^6-,2^5-"; splice_chain "4165902^4166211-4166239^4172557-,4165918^4172554-"; sources "Undefined,Undefined"; NMorMRNA "null"; dimension "2_8"; degree "4";
chr1	Undefined	as_event	4165686	4172678	.	+	.	transcript_id "PB.110.23/PB.110.25/PB.110.30/PB.110.33/PB.110.35/PB.110.39/PB.110.42/PB.110.6,PB.110.9"; gene_id "chr1:4113063-4187665W"; flanks "4165686-,4172678^"; structure "1^5-,2^3-4^6-"; splice_chain "4165859^4172458-,4165902^4166211-4166239^4172557-"; sources "Undefined,Undefined"; NMorMRNA "null"; dimension "2_8"; degree "4";
chr1	Undefined	as_event	4165686	4172678	.	+	.	transcript_id "PB.110.23/PB.110.25/PB.110.30/PB.110.33/PB.110.35/PB.110.39/PB.110.42/PB.110.6,PB.110.17"; gene_id "chr1:4113063-4187665W"; flanks "4165686-,4172678^"; structure "1^3-,2^4-"; splice_chain "4165859^4172458-,4165918^4172554-"; sources "Undefined,Undefined"; NMorMRNA "null"; dimension "2_8"; degree "4";
chr1	Undefined	as_event	4165603	4172678	.	+	.	transcript_id "PB.110.1/PB.110.10/PB.110.12/PB.110.14/PB.110.18/PB.110.19/PB.110.20/PB.110.22/PB.110.26/PB.110.28/PB.110.29/PB.110.3/PB.110.31/PB.110.32/PB.110.34/PB.110.36/PB.110.37/PB.110.38/PB.110.4/PB.110.40/PB.110.41/PB.110.5/PB.110.7,PB.110.8"; gene_id "chr1:4113063-4187665W"; flanks "4165603^,4172678^"; structure "1-3^8-,2-4^5-6^7-"; splice_chain "4165686-4165889^4172577-,4165704-4165902^4…
chr1	Undefined	as_event	4165603	4172678	.	+	.	transcript_id "PB.110.11,PB.110.8"; gene_id "chr1:4113063-4187665W"; flanks "4165603^,4172678^"; structure "1-3^7-8^10-,2-4^5-6^9-"; splice_chain "4165686-4165895^4169880-4169939^4172559-,4165704-4165902^4166211-4166239^4172557-"; sources "Undefined,Undefined"; NMorMRNA "null"; dimension "2_9"; degree "4";
chr1	Undefined	as_event	4165603	4172678	.	+	.	transcript_id "PB.110.13,PB.110.8"; gene_id "chr1:4113063-4187665W"; flanks "4165603^,4172678^"; structure "1-4^8-,2-3^5-6^7-"; splice_chain "4165686-4165922^4172559-,4165704-4165902^4166211-4166239^4172557-"; sources "Undefined,Undefined"; NMorMRNA "null"; dimension "2_9"; degree "4";
chr1	Undefined	as_event	4165603	4172678	.	+	.	transcript_id "PB.110.24,PB.110.8"; gene_id "chr1:4113063-4187665W"; flanks "4165603^,4172678^"; structure "1-3^7-8^9-10^12-,2-4^5-6^11-"; splice_chain "4165686-4165887^4166956-4166980^4169889-4169939^4172559-,4165704-4165902^4166211-4166239^4172557-"; sources "Undefined,Undefined"; NMorMRNA "null"; dimension "2_9"; degree "4";
chr1	Undefined	as_event	4165603	4172678	.	+	.	transcript_id "PB.110.15,PB.110.8"; gene_id "chr1:4113063-4187665W"; flanks "4165603^,4172678^"; structure "1-4^7-,2-3^5-6^8-"; splice_chain "4165686-4165920^4172556-,4165704-4165902^4166211-4166239^4172557-"; sources "Undefined,Undefined"; NMorMRNA "null"; dimension "2_9"; degree "4";
chr1	Undefined	as_event	4165603	4172678	.	+	.	transcript_id "PB.110.17,PB.110.8"; gene_id "chr1:4113063-4187665W"; flanks "4165603^,4172678^"; structure "1-4^7-,2-3^5-6^8-"; splice_chain "4165686-4165918^4172554-,4165704-4165902^4166211-4166239^4172557-"; sources "Undefined,Undefined"; NMorMRNA "null"; dimension "2_9"; degree "4";
chr1	Undefined	as_event	4165603	4172678	.	+	.	transcript_id "PB.110.23/PB.110.25/PB.110.30/PB.110.33/PB.110.35/PB.110.39/PB.110.42/PB.110.6,PB.110.8"; gene_id "chr1:4113063-4187665W"; flanks "4165603^,4172678^"; structure "1-3^7-,2-4^5-6^8-"; splice_chain "4165686-4165859^4172458-,4165704-4165902^4166211-4166239^4172557-"; sources "Undefined,Undefined"; NMorMRNA "null"; dimension "2_9"; degree "4";
chr1	Undefined	as_event	4165535	4172678	.	+	.	transcript_id "PB.110.1/PB.110.10/PB.110.12/PB.110.14/PB.110.18/PB.110.19/PB.110.20/PB.110.22/PB.110.26/PB.110.28/PB.110.29/PB.110.3/PB.110.31/PB.110.32/PB.110.34/PB.110.36/PB.110.37/PB.110.38/PB.110.4/PB.110.40/PB.110.41/PB.110.5/PB.110.7,PB.110.16"; gene_id "chr1:4113063-4187665W"; flanks "4165535-,4172678^"; structure "1^3-5^10-,2^4-6^7-8^9-"; splice_chain "4165603^4165686-4165889^4172577-,416…
chr1	Undefined	as_event	4165535	4172678	.	+	.	transcript_id "PB.110.11,PB.110.16"; gene_id "chr1:4113063-4187665W"; flanks "4165535-,4172678^"; structure "1^3-5^9-10^12-,2^4-6^7-8^11-"; splice_chain "4165603^4165686-4165895^4169880-4169939^4172559-,4165613^4165704-4165902^4166211-4166239^4172557-"; sources "Undefined,Undefined"; NMorMRNA "null"; dimension "2_11"; degree "4";
chr1	Undefined	as_event	4165535	4172678	.	+	.	transcript_id "PB.110.13,PB.110.16"; gene_id "chr1:4113063-4187665W"; flanks "4165535-,4172678^"; structure "1^3-6^10-,2^4-5^7-8^9-"; splice_chain "4165603^4165686-4165922^4172559-,4165613^4165704-4165902^4166211-4166239^4172557-"; sources "Undefined,Undefined"; NMorMRNA "null"; dimension "2_11"; degree "4";
chr1	Undefined	as_event	4165535	4172678	.	+	.	transcript_id "PB.110.24,PB.110.16"; gene_id "chr1:4113063-4187665W"; flanks "4165535-,4172678^"; structure "1^3-5^9-10^11-12^14-,2^4-6^7-8^13-"; splice_chain "4165603^4165686-4165887^4166956-4166980^4169889-4169939^4172559-,4165613^4165704-4165902^4166211-4166239^4172557-"; sources "Undefined,Undefined"; NMorMRNA "null"; dimension "2_11"; degree "4";
chr1	Undefined	as_event	4165535	4172678	.	+	.	transcript_id "PB.110.15,PB.110.16"; gene_id "chr1:4113063-4187665W"; flanks "4165535-,4172678^"; structure "1^3-6^9-,2^4-5^7-8^10-"; splice_chain "4165603^4165686-4165920^4172556-,4165613^4165704-4165902^4166211-4166239^4172557-"; sources "Undefined,Undefined"; NMorMRNA "null"; dimension "2_11"; degree "4";
chr1	Undefined	as_event	4165535	4172678	.	+	.	transcript_id "PB.110.17,PB.110.16"; gene_id "chr1:4113063-4187665W"; flanks "4165535-,4172678^"; structure "1^3-6^9-,2^4-5^7-8^10-"; splice_chain "4165603^4165686-4165918^4172554-,4165613^4165704-4165902^4166211-4166239^4172557-"; sources "Undefined,Undefined"; NMorMRNA "null"; dimension "2_11"; degree "4";
chr1	Undefined	as_event	4165535	4172678	.	+	.	transcript_id "PB.110.23/PB.110.25/PB.110.30/PB.110.33/PB.110.35/PB.110.39/PB.110.42/PB.110.6,PB.110.16"; gene_id "chr1:4113063-4187665W"; flanks "4165535-,4172678^"; structure "1^3-5^9-,2^4-6^7-8^10-"; splice_chain "4165603^4165686-4165859^4172458-,4165613^4165704-4165902^4166211-4166239^4172557-"; sources "Undefined,Undefined"; NMorMRNA "null"; dimension "2_11"; degree "4";
chr1	Undefined	as_event	4165535	4172678	.	+	.	transcript_id "PB.110.21,PB.110.1/PB.110.10/PB.110.12/PB.110.14/PB.110.18/PB.110.19/PB.110.20/PB.110.22/PB.110.26/PB.110.28/PB.110.29/PB.110.3/PB.110.31/PB.110.32/PB.110.34/PB.110.36/PB.110.37/PB.110.38/PB.110.4/PB.110.40/PB.110.41/PB.110.5/PB.110.7"; gene_id "chr1:4113063-4187665W"; flanks "4165535-,4172678^"; structure "1^4-6^7-8^9-,2^3-5^10-"; splice_chain "4165602^4165699-4165902^4166211-4166…
chr1	Undefined	as_event	4165535	4172678	.	+	.	transcript_id "PB.110.21,PB.110.11"; gene_id "chr1:4113063-4187665W"; flanks "4165535-,4172678^"; structure "1^4-6^7-8^11-,2^3-5^9-10^12-"; splice_chain "4165602^4165699-4165902^4166211-4166239^4172557-,4165603^4165686-4165895^4169880-4169939^4172559-"; sources "Undefined,Undefined"; NMorMRNA "null"; dimension "2_11"; degree "4";
chr1	Undefined	as_event	4165535	4172678	.	+	.	transcript_id "PB.110.21,PB.110.13"; gene_id "chr1:4113063-4187665W"; flanks "4165535-,4172678^"; structure "1^4-5^7-8^9-,2^3-6^10-"; splice_chain "4165602^4165699-4165902^4166211-4166239^4172557-,4165603^4165686-4165922^4172559-"; sources "Undefined,Undefined"; NMorMRNA "null"; dimension "2_11"; degree "4";
chr1	Undefined	as_event	4165535	4172678	.	+	.	transcript_id "PB.110.21,PB.110.24"; gene_id "chr1:4113063-4187665W"; flanks "4165535-,4172678^"; structure "1^4-6^7-8^13-,2^3-5^9-10^11-12^14-"; splice_chain "4165602^4165699-4165902^4166211-4166239^4172557-,4165603^4165686-4165887^4166956-4166980^4169889-4169939^4172559-"; sources "Undefined,Undefined"; NMorMRNA "null"; dimension "2_11"; degree "4";
chr1	Undefined	as_event	4165535	4172678	.	+	.	transcript_id "PB.110.21,PB.110.15"; gene_id "chr1:4113063-4187665W"; flanks "4165535-,4172678^"; structure "1^4-5^7-8^10-,2^3-6^9-"; splice_chain "4165602^4165699-4165902^4166211-4166239^4172557-,4165603^4165686-4165920^4172556-"; sources "Undefined,Undefined"; NMorMRNA "null"; dimension "2_11"; degree "4";
chr1	Undefined	as_event	4165535	4172678	.	+	.	transcript_id "PB.110.21,PB.110.17"; gene_id "chr1:4113063-4187665W"; flanks "4165535-,4172678^"; structure "1^4-5^7-8^10-,2^3-6^9-"; splice_chain "4165602^4165699-4165902^4166211-4166239^4172557-,4165603^4165686-4165918^4172554-"; sources "Undefined,Undefined"; NMorMRNA "null"; dimension "2_11"; degree "4";
chr1	Undefined	as_event	4165535	4172678	.	+	.	transcript_id "PB.110.21,PB.110.23/PB.110.25/PB.110.30/PB.110.33/PB.110.35/PB.110.39/PB.110.42/PB.110.6"; gene_id "chr1:4113063-4187665W"; flanks "4165535-,4172678^"; structure "1^4-6^7-8^10-,2^3-5^9-"; splice_chain "4165602^4165699-4165902^4166211-4166239^4172557-,4165603^4165686-4165859^4172458-"; sources "Undefined,Undefined"; NMorMRNA "null"; dimension "2_11"; degree "4";
chr1	Undefined	as_event	4183202	4184556	.	+	.	transcript_id "PB.110.35,PB.110.1/PB.110.10/PB.110.11/PB.110.12/PB.110.13/PB.110.14/PB.110.15/PB.110.16/PB.110.17/PB.110.18/PB.110.19/PB.110.20/PB.110.21/PB.110.22/PB.110.23/PB.110.24/PB.110.25/PB.110.26/PB.110.28/PB.110.29/PB.110.3/PB.110.30/PB.110.31/PB.110.32/PB.110.33/PB.110.34/PB.110.36/PB.110.37/PB.110.38/PB.110.39/PB.110.4/PB.110.40/PB.110.41/PB.110.42/PB.110.43/PB.110.5/PB.110.6/PB.110.7/…
chr1	Undefined	as_event	4184729	4184972	.	+	.	transcript_id "PB.110.3,PB.110.1/PB.110.10/PB.110.11/PB.110.12/PB.110.13/PB.110.14/PB.110.15/PB.110.16/PB.110.17/PB.110.18/PB.110.19/PB.110.20/PB.110.21/PB.110.22/PB.110.24/PB.110.25/PB.110.26/PB.110.28/PB.110.29/PB.110.30/PB.110.31/PB.110.32/PB.110.33/PB.110.34/PB.110.36/PB.110.37/PB.110.38/PB.110.39/PB.110.4/PB.110.40/PB.110.41/PB.110.42/PB.110.43/PB.110.5/PB.110.6/PB.110.7/PB.110.8/PB.110.9"; …
chr1	Undefined	as_event	4184641	4184972	.	+	.	transcript_id "PB.110.23/PB.110.35,PB.110.1/PB.110.10/PB.110.11/PB.110.12/PB.110.13/PB.110.14/PB.110.15/PB.110.16/PB.110.17/PB.110.18/PB.110.19/PB.110.20/PB.110.21/PB.110.22/PB.110.24/PB.110.25/PB.110.26/PB.110.28/PB.110.29/PB.110.30/PB.110.31/PB.110.32/PB.110.33/PB.110.34/PB.110.36/PB.110.37/PB.110.38/PB.110.39/PB.110.4/PB.110.40/PB.110.41/PB.110.42/PB.110.43/PB.110.5/PB.110.6/PB.110.7/PB.110.8/…
chr1	Undefined	as_event	4184641	4184972	.	+	.	transcript_id "PB.110.23/PB.110.35,PB.110.3"; gene_id "chr1:4113063-4187665W"; flanks "4184641-,4184972^"; structure "0,1^2-"; splice_chain ",4184729^4184801-"; sources "Undefined,Undefined"; NMorMRNA "null"; dimension "2_3"; degree "4";
chr1	Undefined	as_event	4185162	4186413	.	+	.	transcript_id "PB.110.1/PB.110.10/PB.110.11/PB.110.12/PB.110.13/PB.110.14/PB.110.15/PB.110.16/PB.110.17/PB.110.18/PB.110.19/PB.110.21/PB.110.22/PB.110.23/PB.110.24/PB.110.25/PB.110.26/PB.110.28/PB.110.29/PB.110.3/PB.110.30/PB.110.31/PB.110.32/PB.110.33/PB.110.34/PB.110.35/PB.110.36/PB.110.37/PB.110.38/PB.110.39/PB.110.4/PB.110.40/PB.110.41/PB.110.42/PB.110.43/PB.110.5/PB.110.6/PB.110.7/PB.110.8/P…
chr1	Undefined	as_event	4186496	4187045	.	+	.	transcript_id "PB.110.18,PB.110.1/PB.110.10/PB.110.11/PB.110.12/PB.110.13/PB.110.14/PB.110.15/PB.110.16/PB.110.17/PB.110.19/PB.110.20/PB.110.21/PB.110.22/PB.110.23/PB.110.24/PB.110.25/PB.110.26/PB.110.28/PB.110.29/PB.110.3/PB.110.30/PB.110.31/PB.110.32/PB.110.33/PB.110.34/PB.110.35/PB.110.36/PB.110.37/PB.110.38/PB.110.39/PB.110.4/PB.110.40/PB.110.41/PB.110.42/PB.110.43/PB.110.5/PB.110.6/PB.110.7/…
chr1	Undefined	as_event	4238814	4239305	.	+	.	transcript_id "PB.113.1/PB.113.8,PB.113.3"; gene_id "chr1:4235507-4246385W"; flanks "4238814-,4239305-"; structure "1^,2^3-4^"; splice_chain "4238894^,4238899^4239015-4239108^"; sources "Undefined,Undefined"; NMorMRNA "null"; dimension "2_2"; degree "4";
chr1	Undefined	as_event	4238890	4239434	.	+	.	transcript_id "PB.113.2,PB.113.5"; gene_id "chr1:4235507-4246385W"; flanks "4238890^,4239434^"; structure "1-,2-"; splice_chain "4239287-,4239295-"; sources "Undefined,Undefined"; NMorMRNA "null"; dimension "2_2"; degree "4";
chr1	Undefined	as_event	4238814	4239434	.	+	.	transcript_id "PB.113.4,PB.113.1/PB.113.8"; gene_id "chr1:4235507-4246385W"; flanks "4238814-,4239434^"; structure "1^3-,2^4-"; splice_chain "4238888^4239303-,4238894^4239305-"; sources "Undefined,Undefined"; NMorMRNA "null"; dimension "2_6"; degree "4";
chr1	Undefined	as_event	4238814	4239434	.	+	.	transcript_id "PB.113.1/PB.113.8,PB.113.6"; gene_id "chr1:4235507-4246385W"; flanks "4238814-,4239434^"; structure "1^4-,2^3-"; splice_chain "4238894^4239305-,4238896^4239298-"; sources "Undefined,Undefined"; NMorMRNA "null"; dimension "2_6"; degree "4";
chr1	Undefined	as_event	4238814	4239434	.	+	.	transcript_id "PB.113.2,PB.113.1/PB.113.8"; gene_id "chr1:4235507-4246385W"; flanks "4238814-,4239434^"; structure "1^3-,2^4-"; splice_chain "4238890^4239287-,4238894^4239305-"; sources "Undefined,Undefined"; NMorMRNA "null"; dimension "2_6"; degree "4";
chr1	Undefined	as_event	4238814	4239434	.	+	.	transcript_id "PB.113.5,PB.113.1/PB.113.8"; gene_id "chr1:4235507-4246385W"; flanks "4238814-,4239434^"; structure "1^3-,2^4-"; splice_chain "4238890^4239295-,4238894^4239305-"; sources "Undefined,Undefined"; NMorMRNA "null"; dimension "2_6"; degree "4";
chr1	Undefined	as_event	4238814	4239434	.	+	.	transcript_id "PB.113.4,PB.113.3"; gene_id "chr1:4235507-4246385W"; flanks "4238814-,4239434^"; structure "1^5-,2^3-4^6-"; splice_chain "4238888^4239303-,4238899^4239015-4239108^4239305-"; sources "Undefined,Undefined"; NMorMRNA "null"; dimension "2_6"; degree "4";
chr1	Undefined	as_event	4238814	4239434	.	+	.	transcript_id "PB.113.6,PB.113.3"; gene_id "chr1:4235507-4246385W"; flanks "4238814-,4239434^"; structure "1^5-,2^3-4^6-"; splice_chain "4238896^4239298-,4238899^4239015-4239108^4239305-"; sources "Undefined,Undefined"; NMorMRNA "null"; dimension "2_6"; degree "4";
chr1	Undefined	as_event	4238814	4239434	.	+	.	transcript_id "PB.113.2,PB.113.3"; gene_id "chr1:4235507-4246385W"; flanks "4238814-,4239434^"; structure "1^5-,2^3-4^6-"; splice_chain "4238890^4239287-,4238899^4239015-4239108^4239305-"; sources "Undefined,Undefined"; NMorMRNA "null"; dimension "2_6"; degree "4";
chr1	Undefined	as_event	4238814	4239434	.	+	.	transcript_id "PB.113.5,PB.113.3"; gene_id "chr1:4235507-4246385W"; flanks "4238814-,4239434^"; structure "1^5-,2^3-4^6-"; splice_chain "4238890^4239295-,4238899^4239015-4239108^4239305-"; sources "Undefined,Undefined"; NMorMRNA "null"; dimension "2_6"; degree "4";
chr1	Undefined	as_event	4238814	4239434	.	+	.	transcript_id "PB.113.4,PB.113.6"; gene_id "chr1:4235507-4246385W"; flanks "4238814-,4239434^"; structure "1^4-,2^3-"; splice_chain "4238888^4239303-,4238896^4239298-"; sources "Undefined,Undefined"; NMorMRNA "null"; dimension "2_6"; degree "4";
chr1	Undefined	as_event	4238814	4239434	.	+	.	transcript_id "PB.113.4,PB.113.2"; gene_id "chr1:4235507-4246385W"; flanks "4238814-,4239434^"; structure "1^4-,2^3-"; splice_chain "4238888^4239303-,4238890^4239287-"; sources "Undefined,Undefined"; NMorMRNA "null"; dimension "2_6"; degree "4";
chr1	Undefined	as_event	4238814	4239434	.	+	.	transcript_id "PB.113.4,PB.113.5"; gene_id "chr1:4235507-4246385W"; flanks "4238814-,4239434^"; structure "1^4-,2^3-"; splice_chain "4238888^4239303-,4238890^4239295-"; sources "Undefined,Undefined"; NMorMRNA "null"; dimension "2_6"; degree "4";
chr1	Undefined	as_event	4238814	4239434	.	+	.	transcript_id "PB.113.2,PB.113.6"; gene_id "chr1:4235507-4246385W"; flanks "4238814-,4239434^"; structure "1^3-,2^4-"; splice_chain "4238890^4239287-,4238896^4239298-"; sources "Undefined,Undefined"; NMorMRNA "null"; dimension "2_6"; degree "4";
chr1	Undefined	as_event	4238814	4239434	.	+	.	transcript_id "PB.113.5,PB.113.6"; gene_id "chr1:4235507-4246385W"; flanks "4238814-,4239434^"; structure "1^3-,2^4-"; splice_chain "4238890^4239295-,4238896^4239298-"; sources "Undefined,Undefined"; NMorMRNA "null"; dimension "2_6"; degree "4";
chr1	Undefined	as_event	4300205	4300709	.	+	.	transcript_id "PB.115.2/PB.115.3,PB.115.4"; gene_id "chr1:4299375-4302610W"; flanks "4300205-,4300709^"; structure "0,1^2-"; splice_chain ",4300218^4300491-"; sources "Undefined,Undefined"; NMorMRNA "null"; dimension "2_2"; degree "4";
chr1	Undefined	as_event	4300205	4300875	.	+	.	transcript_id "PB.115.1/PB.115.5,PB.115.2/PB.115.3"; gene_id "chr1:4299375-4302610W"; flanks "4300205-,4300875^"; structure "0,1^2-"; splice_chain ",4300709^4300804-"; sources "Undefined,Undefined"; NMorMRNA "null"; dimension "2_3"; degree "4";
chr1	Undefined	as_event	4300205	4300875	.	+	.	transcript_id "PB.115.1/PB.115.5,PB.115.4"; gene_id "chr1:4299375-4302610W"; flanks "4300205-,4300875^"; structure "0,1^2-3^4-"; splice_chain ",4300218^4300491-4300709^4300804-"; sources "Undefined,Undefined"; NMorMRNA "null"; dimension "2_3"; degree "4";
chr1	Undefined	as_event	4709174	4709444	.	+	.	transcript_id "PB.124.6/PB.124.7,PB.124.5"; gene_id "chr1:4709049-4714553W"; flanks "4709174[,4709444^"; structure "0,1^2-"; splice_chain ",4709245^4709355-"; sources "Undefined,Undefined"; NMorMRNA "null"; dimension "2_2"; degree "4";
chr1	Undefined	as_event	4710298	4710620	.	+	.	transcript_id "PB.124.6/PB.124.7,PB.124.1/PB.124.2/PB.124.3/PB.124.4/PB.124.5"; gene_id "chr1:4709049-4714553W"; flanks "4710298-,4710620^"; structure "0,1^2-"; splice_chain ",4710362^4710527-"; sources "Undefined,Undefined"; NMorMRNA "null"; dimension "2_2"; degree "4";
chr1	Undefined	as_event	4711183	4712389	.	+	.	transcript_id "PB.124.2,PB.124.1/PB.124.5"; gene_id "chr1:4709049-4714553W"; flanks "4711183-,4712389^"; structure "0,1^2-"; splice_chain ",4711237^4712277-"; sources "Undefined,Undefined"; NMorMRNA "null"; dimension "2_2"; degree "4";
chr1	Undefined	as_event	4710882	4712389	.	+	.	transcript_id "PB.124.3/PB.124.4/PB.124.7,PB.124.1/PB.124.5"; gene_id "chr1:4709049-4714553W"; flanks "4710882-,4712389^"; structure "0,1^2-3^4-"; splice_chain ",4710993^4711183-4711237^4712277-"; sources "Undefined,Undefined"; NMorMRNA "null"; dimension "2_3"; degree "4";
chr1	Undefined	as_event	4710882	4712389	.	+	.	transcript_id "PB.124.3/PB.124.4/PB.124.7,PB.124.2"; gene_id "chr1:4709049-4714553W"; flanks "4710882-,4712389^"; structure "0,1^2-"; splice_chain ",4710993^4711183-"; sources "Undefined,Undefined"; NMorMRNA "null"; dimension "2_3"; degree "4";
chr1	Undefined	as_event	4710705	4712389	.	+	.	transcript_id "PB.124.6,PB.124.3/PB.124.4/PB.124.7"; gene_id "chr1:4709049-4714553W"; flanks "4710705-,4712389^"; structure "0,1^2-"; splice_chain ",4710785^4710882-"; sources "Undefined,Undefined"; NMorMRNA "null"; dimension "2_4"; degree "4";
chr1	Undefined	as_event	4710705	4712389	.	+	.	transcript_id "PB.124.6,PB.124.1/PB.124.5"; gene_id "chr1:4709049-4714553W"; flanks "4710705-,4712389^"; structure "0,1^2-3^4-5^6-"; splice_chain ",4710785^4710882-4710993^4711183-4711237^4712277-"; sources "Undefined,Undefined"; NMorMRNA "null"; dimension "2_4"; degree "4";
chr1	Undefined	as_event	4710705	4712389	.	+	.	transcript_id "PB.124.6,PB.124.2"; gene_id "chr1:4709049-4714553W"; flanks "4710705-,4712389^"; structure "0,1^2-3^4-"; splice_chain ",4710785^4710882-4710993^4711183-"; sources "Undefined,Undefined"; NMorMRNA "null"; dimension "2_4"; degree "4";
chr1	Undefined	as_event	4712471	4712811	.	+	.	transcript_id "PB.124.1/PB.124.2/PB.124.3/PB.124.4/PB.124.5/PB.124.7,PB.124.6"; gene_id "chr1:4709049-4714553W"; flanks "4712471-,4712811^"; structure "0,1^2-"; splice_chain ",4712599^4712673-"; sources "Undefined,Undefined"; NMorMRNA "null"; dimension "2_2"; degree "4";
chr1	Undefined	as_event	4713124	4714553	.	+	.	transcript_id "PB.124.3,PB.124.1"; gene_id "chr1:4709049-4714553W"; flanks "4713124-,4714553]"; structure "0,1^2-3^4-"; splice_chain ",4713412^4713483-4713553^4714102-"; sources "Undefined,Undefined"; NMorMRNA "null"; dimension "2_2"; degree "4";
chr1	Undefined	as_event	5383137	5384189	.	+	.	transcript_id "PB.149.2/PB.149.3,PB.149.1"; gene_id "chr1:5379446-5397371W"; flanks "5383137^,5384189-"; structure "0,1-2^"; splice_chain ",5383316-5383560^"; sources "Undefined,Undefined"; NMorMRNA "null"; dimension "2_2"; degree "4";
chr1	Undefined	as_event	5431643	5432269	.	+	.	transcript_id "PB.152.1/PB.152.6,PB.152.2"; gene_id "chr1:5428373-5433141W"; flanks "5431643-,5432269-"; structure "1^,2^"; splice_chain "5431851^,5431852^"; sources "Undefined,Undefined"; NMorMRNA "null"; dimension "2_5"; degree "4";
chr1	Undefined	as_event	5431643	5432269	.	+	.	transcript_id "PB.152.1/PB.152.6,PB.152.3"; gene_id "chr1:5428373-5433141W"; flanks "5431643-,5432269-"; structure "1^,2^"; splice_chain "5431851^,5431861^"; sources "Undefined,Undefined"; NMorMRNA "null"; dimension "2_5"; degree "4";
chr1	Undefined	as_event	5431643	5432269	.	+	.	transcript_id "PB.152.1/PB.152.6,PB.152.4"; gene_id "chr1:5428373-5433141W"; flanks "5431643-,5432269-"; structure "1^,2^"; splice_chain "5431851^,5431872^"; sources "Undefined,Undefined"; NMorMRNA "null"; dimension "2_5"; degree "4";
chr1	Undefined	as_event	5431643	5432269	.	+	.	transcript_id "PB.152.1/PB.152.6,PB.152.5"; gene_id "chr1:5428373-5433141W"; flanks "5431643-,5432269-"; structure "1^,2^"; splice_chain "5431851^,5431859^"; sources "Undefined,Undefined"; NMorMRNA "null"; dimension "2_5"; degree "4";
chr1	Undefined	as_event	5431643	5432269	.	+	.	transcript_id "PB.152.2,PB.152.3"; gene_id "chr1:5428373-5433141W"; flanks "5431643-,5432269-"; structure "1^,2^"; splice_chain "5431852^,5431861^"; sources "Undefined,Undefined"; NMorMRNA "null"; dimension "2_5"; degree "4";
chr1	Undefined	as_event	5431643	5432269	.	+	.	transcript_id "PB.152.2,PB.152.4"; gene_id "chr1:5428373-5433141W"; flanks "5431643-,5432269-"; structure "1^,2^"; splice_chain "5431852^,5431872^"; sources "Undefined,Undefined"; NMorMRNA "null"; dimension "2_5"; degree "4";
chr1	Undefined	as_event	5431643	5432269	.	+	.	transcript_id "PB.152.2,PB.152.5"; gene_id "chr1:5428373-5433141W"; flanks "5431643-,5432269-"; structure "1^,2^"; splice_chain "5431852^,5431859^"; sources "Undefined,Undefined"; NMorMRNA "null"; dimension "2_5"; degree "4";
chr1	Undefined	as_event	5431643	5432269	.	+	.	transcript_id "PB.152.3,PB.152.4"; gene_id "chr1:5428373-5433141W"; flanks "5431643-,5432269-"; structure "1^,2^"; splice_chain "5431861^,5431872^"; sources "Undefined,Undefined"; NMorMRNA "null"; dimension "2_5"; degree "4";
chr1	Undefined	as_event	5431643	5432269	.	+	.	transcript_id "PB.152.5,PB.152.3"; gene_id "chr1:5428373-5433141W"; flanks "5431643-,5432269-"; structure "1^,2^"; splice_chain "5431859^,5431861^"; sources "Undefined,Undefined"; NMorMRNA "null"; dimension "2_5"; degree "4";
chr1	Undefined	as_event	5431643	5432269	.	+	.	transcript_id "PB.152.5,PB.152.4"; gene_id "chr1:5428373-5433141W"; flanks "5431643-,5432269-"; structure "1^,2^"; splice_chain "5431859^,5431872^"; sources "Undefined,Undefined"; NMorMRNA "null"; dimension "2_5"; degree "4";
chr1	Undefined	as_event	5723995	5724782	.	+	.	transcript_id "PB.162.6,PB.162.1/PB.162.2/PB.162.4/PB.162.5"; gene_id "chr1:5713138-5734504W"; flanks "5723995-,5724782^"; structure "1^3-4^6-,2^5-"; splice_chain "5724073^5724465-5724472^5724717-,5724083^5724713-"; sources "Undefined,Undefined"; NMorMRNA "null"; dimension "2_2"; degree "4";
chr1	Undefined	as_event	5723995	5726223	.	+	.	transcript_id "PB.162.3,PB.162.1/PB.162.2/PB.162.4/PB.162.5"; gene_id "chr1:5713138-5734504W"; flanks "5723995-,5726223^"; structure "0,1^2-3^4-"; splice_chain ",5724083^5724713-5724782^5725256-"; sources "Undefined,Undefined"; NMorMRNA "null"; dimension "2_3"; degree "4";
chr1	Undefined	as_event	5723995	5726223	.	+	.	transcript_id "PB.162.3,PB.162.6"; gene_id "chr1:5713138-5734504W"; flanks "5723995-,5726223^"; structure "0,1^2-3^4-5^6-"; splice_chain ",5724073^5724465-5724472^5724717-5724782^5725256-"; sources "Undefined,Undefined"; NMorMRNA "null"; dimension "2_3"; degree "4";
chr1	Undefined	as_event	5728226	5729585	.	+	.	transcript_id "PB.162.4,PB.162.1/PB.162.2/PB.162.3"; gene_id "chr1:5713138-5734504W"; flanks "5728226-,5729585^"; structure "0,1^2-"; splice_chain ",5728338^5729495-"; sources "Undefined,Undefined"; NMorMRNA "null"; dimension "2_2"; degree "4";
chr1	Undefined	as_event	5728226	5732410	.	+	.	transcript_id "PB.162.5/PB.162.6,PB.162.4"; gene_id "chr1:5713138-5734504W"; flanks "5728226-,5732410^"; structure "0,1^2-"; splice_chain ",5729585^5732363-"; sources "Undefined,Undefined"; NMorMRNA "null"; dimension "2_3"; degree "4";
chr1	Undefined	as_event	5728226	5732410	.	+	.	transcript_id "PB.162.5/PB.162.6,PB.162.1/PB.162.2/PB.162.3"; gene_id "chr1:5713138-5734504W"; flanks "5728226-,5732410^"; structure "0,1^2-3^4-"; splice_chain ",5728338^5729495-5729585^5732363-"; sources "Undefined,Undefined"; NMorMRNA "null"; dimension "2_3"; degree "4";
chr1	Undefined	as_event	5732410	5733956	.	+	.	transcript_id "PB.162.1/PB.162.3/PB.162.4/PB.162.5/PB.162.6/PB.162.8,PB.162.2"; gene_id "chr1:5713138-5734504W"; flanks "5732410^,5733956-"; structure "0,1-2^"; splice_chain ",5732980-5733227^"; sources "Undefined,Undefined"; NMorMRNA "null"; dimension "2_2"; degree "4";
chr1	Undefined	as_event	5867241	5869506	.	+	.	transcript_id "PB.167.1,PB.167.2"; gene_id "chr1:5867045-5870949W"; flanks "5867241^,5869506^"; structure "1-,2-"; splice_chain "5869013-,5869333-"; sources "Undefined,Undefined"; NMorMRNA "null"; dimension "2_2"; degree "4";
chr1	Undefined	as_event	6190373	6191004	.	+	.	transcript_id "PB.168.3,PB.168.4"; gene_id "chr1:5916911-6264535W"; flanks "6190373-,6191004-"; structure "1^,2^"; splice_chain "6190488^,6190492^"; sources "Undefined,Undefined"; NMorMRNA "null"; dimension "2_2"; degree "4";
chr1	Undefined	as_event	7038060	7038369	.	+	.	transcript_id "PB.183.2,PB.183.1"; gene_id "chr1:7034319-7040172W"; flanks "7038060-,7038369^"; structure "0,1^2-"; splice_chain ",7038208^7038274-"; sources "Undefined,Undefined"; NMorMRNA "null"; dimension "2_2"; degree "4";
chr1	Undefined	as_event	7253877	7254202	.	+	.	transcript_id "PB.189.4,PB.189.2"; gene_id "chr1:7237086-7257594W"; flanks "7253877^,7254202^"; structure "1-4^5-,2-3^6-"; splice_chain "7253949-7254066^7254098-,7253988-7254060^7254157-"; sources "Undefined,Undefined"; NMorMRNA "null"; dimension "2_2"; degree "4";
chr1	Undefined	as_event	7253741	7254202	.	+	.	transcript_id "PB.189.5,PB.189.2"; gene_id "chr1:7237086-7257594W"; flanks "7253741-,7254202^"; structure "0,1^2-3^4-"; splice_chain ",7253877^7253988-7254060^7254157-"; sources "Undefined,Undefined"; NMorMRNA "null"; dimension "2_3"; degree "4";
chr1	Undefined	as_event	7253741	7254202	.	+	.	transcript_id "PB.189.5,PB.189.4"; gene_id "chr1:7237086-7257594W"; flanks "7253741-,7254202^"; structure "0,1^2-3^4-"; splice_chain ",7253877^7253949-7254066^7254098-"; sources "Undefined,Undefined"; NMorMRNA "null"; dimension "2_3"; degree "4";
chr1	Undefined	as_event	7253741	7254385	.	+	.	transcript_id "PB.189.1,PB.189.5"; gene_id "chr1:7237086-7257594W"; flanks "7253741-,7254385^"; structure "0,1^2-"; splice_chain ",7254202^7254276-"; sources "Undefined,Undefined"; NMorMRNA "null"; dimension "2_4"; degree "4";
chr1	Undefined	as_event	7253741	7254385	.	+	.	transcript_id "PB.189.1,PB.189.2"; gene_id "chr1:7237086-7257594W"; flanks "7253741-,7254385^"; structure "0,1^2-3^4-5^6-"; splice_chain ",7253877^7253988-7254060^7254157-7254202^7254276-"; sources "Undefined,Undefined"; NMorMRNA "null"; dimension "2_4"; degree "4";
chr1	Undefined	as_event	7253741	7254385	.	+	.	transcript_id "PB.189.1,PB.189.4"; gene_id "chr1:7237086-7257594W"; flanks "7253741-,7254385^"; structure "0,1^2-3^4-5^6-"; splice_chain ",7253877^7253949-7254066^7254098-7254202^7254276-"; sources "Undefined,Undefined"; NMorMRNA "null"; dimension "2_4"; degree "4";
chr1	Undefined	as_event	7253741	7254597	.	+	.	transcript_id "PB.189.3,PB.189.1"; gene_id "chr1:7237086-7257594W"; flanks "7253741-,7254597^"; structure "0,1^2-"; splice_chain ",7254385^7254490-"; sources "Undefined,Undefined"; NMorMRNA "null"; dimension "2_4"; degree "4";
chr1	Undefined	as_event	7253741	7254597	.	+	.	transcript_id "PB.189.3,PB.189.5"; gene_id "chr1:7237086-7257594W"; flanks "7253741-,7254597^"; structure "0,1^2-3^4-"; splice_chain ",7254202^7254276-7254385^7254490-"; sources "Undefined,Undefined"; NMorMRNA "null"; dimension "2_4"; degree "4";
chr1	Undefined	as_event	7253741	7254597	.	+	.	transcript_id "PB.189.3,PB.189.2"; gene_id "chr1:7237086-7257594W"; flanks "7253741-,7254597^"; structure "0,1^2-3^4-5^6-7^8-"; splice_chain ",7253877^7253988-7254060^7254157-7254202^7254276-7254385^7254490-"; sources "Undefined,Undefined"; NMorMRNA "null"; dimension "2_4"; degree "4";
chr1	Undefined	as_event	7254699	7255503	.	+	.	transcript_id "PB.189.5,PB.189.1/PB.189.2"; gene_id "chr1:7237086-7257594W"; flanks "7254699-,7255503^"; structure "0,1^2-"; splice_chain ",7254758^7255442-"; sources "Undefined,Undefined"; NMorMRNA "null"; dimension "2_2"; degree "4";
chr1	Undefined	as_event	7254490	7255503	.	+	.	transcript_id "PB.189.4,PB.189.1/PB.189.2"; gene_id "chr1:7237086-7257594W"; flanks "7254490-,7255503^"; structure "0,1^2-3^4-"; splice_chain ",7254597^7254699-7254758^7255442-"; sources "Undefined,Undefined"; NMorMRNA "null"; dimension "2_3"; degree "4";
chr1	Undefined	as_event	7254490	7255503	.	+	.	transcript_id "PB.189.4,PB.189.5"; gene_id "chr1:7237086-7257594W"; flanks "7254490-,7255503^"; structure "0,1^2-"; splice_chain ",7254597^7254699-"; sources "Undefined,Undefined"; NMorMRNA "null"; dimension "2_3"; degree "4";
chr1	Undefined	as_event	7394242	7394593	.	+	.	transcript_id "PB.195.1,PB.195.2"; gene_id "chr1:7391749-7396304W"; flanks "7394242-,7394593^"; structure "0,1^2-"; splice_chain ",7394347^7394508-"; sources "Undefined,Undefined"; NMorMRNA "null"; dimension "2_2"; degree "4";
chr1	Undefined	as_event	7394242	7395221	.	+	.	transcript_id "PB.195.3,PB.195.1"; gene_id "chr1:7391749-7396304W"; flanks "7394242-,7395221^"; structure "0,1^2-"; splice_chain ",7394593^7395033-"; sources "Undefined,Undefined"; NMorMRNA "null"; dimension "2_3"; degree "4";
chr1	Undefined	as_event	7394242	7395221	.	+	.	transcript_id "PB.195.3,PB.195.2"; gene_id "chr1:7391749-7396304W"; flanks "7394242-,7395221^"; structure "0,1^2-3^4-"; splice_chain ",7394347^7394508-7394593^7395033-"; sources "Undefined,Undefined"; NMorMRNA "null"; dimension "2_3"; degree "4";
chr1	Undefined	as_event	7556396	7556832	.	+	.	transcript_id "PB.199.2/PB.199.3,PB.199.4"; gene_id "chr1:7494754-7561016W"; flanks "7556396-,7556832^"; structure "1^3-,2^4-"; splice_chain "7556487^7556639-,7556491^7556655-"; sources "Undefined,Undefined"; NMorMRNA "null"; dimension "2_2"; degree "4";
chr1	Undefined	as_event	7556639	7558774	.	+	.	transcript_id "PB.199.1,PB.199.2/PB.199.3"; gene_id "chr1:7494754-7561016W"; flanks "7556639-,7558774^"; structure "0,1^2-3^4-5^6-"; splice_chain ",7556832^7557813-7557852^7558073-7558154^7558697-"; sources "Undefined,Undefined"; NMorMRNA "null"; dimension "2_2"; degree "4";
chr1	Undefined	as_event	7556396	7558774	.	+	.	transcript_id "PB.199.1,PB.199.4"; gene_id "chr1:7494754-7561016W"; flanks "7556396-,7558774^"; structure "1^3-,2^4-5^6-7^8-9^10-"; splice_chain "7556487^7556639-,7556491^7556655-7556832^7557813-7557852^7558073-7558154^7558697-"; sources "Undefined,Undefined"; NMorMRNA "null"; dimension "2_3"; degree "4";
chr1	Undefined	as_event	7556639	7558859	.	+	.	transcript_id "PB.199.1,PB.199.5"; gene_id "chr1:7494754-7561016W"; flanks "7556639-,7558859-"; structure "1^,2^"; splice_chain "7558774^,7558780^"; sources "Undefined,Undefined"; NMorMRNA "null"; dimension "2_3"; degree "4";
chr1	Undefined	as_event	7556639	7558859	.	+	.	transcript_id "PB.199.2/PB.199.3,PB.199.5"; gene_id "chr1:7494754-7561016W"; flanks "7556639-,7558859-"; structure "1^2-3^4-5^6-7^,8^"; splice_chain "7556832^7557813-7557852^7558073-7558154^7558697-7558774^,7558780^"; sources "Undefined,Undefined"; NMorMRNA "null"; dimension "2_3"; degree "4";
chr1	Undefined	as_event	7556396	7558859	.	+	.	transcript_id "PB.199.5,PB.199.4"; gene_id "chr1:7494754-7561016W"; flanks "7556396-,7558859-"; structure "1^3-12^,2^4-5^6-7^8-9^10-11^"; splice_chain "7556487^7556639-7558780^,7556491^7556655-7556832^7557813-7557852^7558073-7558154^7558697-7558774^"; sources "Undefined,Undefined"; NMorMRNA "null"; dimension "2_4"; degree "4";
chr1	Undefined	as_event	7559384	7559965	.	+	.	transcript_id "PB.199.2,PB.199.3/PB.199.4"; gene_id "chr1:7494754-7561016W"; flanks "7559384-,7559965-"; structure "1^,2^"; splice_chain "7559499^,7559505^"; sources "Undefined,Undefined"; NMorMRNA "null"; dimension "2_2"; degree "4";
chr1	Undefined	as_event	8261991	8263087	.	+	.	transcript_id "PB.223.1,PB.223.2/PB.223.4"; gene_id "chr1:8259904-8264601W"; flanks "8261991^,8263087-"; structure "0,1-2^"; splice_chain ",8262459-8262614^"; sources "Undefined,Undefined"; NMorMRNA "null"; dimension "2_2"; degree "4";
chr1	Undefined	as_event	8261624	8263323	.	+	.	transcript_id "PB.223.3,PB.223.1"; gene_id "chr1:8259904-8264601W"; flanks "8261624-,8263323^"; structure "0,1^2-"; splice_chain ",8261991^8263087-"; sources "Undefined,Undefined"; NMorMRNA "null"; dimension "2_3"; degree "4";
chr1	Undefined	as_event	8261624	8263323	.	+	.	transcript_id "PB.223.3,PB.223.2/PB.223.4"; gene_id "chr1:8259904-8264601W"; flanks "8261624-,8263323^"; structure "0,1^2-3^4-"; splice_chain ",8261991^8262459-8262614^8263087-"; sources "Undefined,Undefined"; NMorMRNA "null"; dimension "2_3"; degree "4";
chr1	Undefined	as_event	8278610	8279659	.	+	.	transcript_id "PB.225.4,PB.225.3"; gene_id "chr1:8278564-8284460W"; flanks "8278610[,8279659^"; structure "0,1^2-"; splice_chain ",8278896^8279223-"; sources "Undefined,Undefined"; NMorMRNA "null"; dimension "2_2"; degree "4";
chr1	Undefined	as_event	8278564	8279659	.	+	.	transcript_id "PB.225.2,PB.225.1"; gene_id "chr1:8278564-8284460W"; flanks "8278564[,8279659^"; structure "0,1^2-"; splice_chain ",8278916^8279223-"; sources "Undefined,Undefined"; NMorMRNA "null"; dimension "2_2"; degree "4";
chr1	Undefined	as_event	8282091	8283276	.	+	.	transcript_id "PB.225.4,PB.225.1/PB.225.2/PB.225.3/PB.225.5"; gene_id "chr1:8278564-8284460W"; flanks "8282091-,8283276^"; structure "0,1^2-"; splice_chain ",8282458^8283040-"; sources "Undefined,Undefined"; NMorMRNA "null"; dimension "2_2"; degree "4";
chr1	Undefined	as_event	8307426	8307710	.	+	.	transcript_id "PB.227.2,PB.227.1/PB.227.3"; gene_id "chr1:8306896-8310193W"; flanks "8307426-,8307710^"; structure "0,1^2-"; splice_chain ",8307554^8307637-"; sources "Undefined,Undefined"; NMorMRNA "null"; dimension "2_2"; degree "4";
chr1	Undefined	as_event	8307827	8309337	.	+	.	transcript_id "PB.227.3/PB.227.5,PB.227.1/PB.227.2"; gene_id "chr1:8306896-8310193W"; flanks "8307827-,8309337^"; structure "0,1^2-"; splice_chain ",8307919^8309267-"; sources "Undefined,Undefined"; NMorMRNA "null"; dimension "2_2"; degree "4";
chr1	Undefined	as_event	8307426	8309337	.	+	.	transcript_id "PB.227.4,PB.227.1"; gene_id "chr1:8306896-8310193W"; flanks "8307426-,8309337^"; structure "0,1^2-3^4-5^6-"; splice_chain ",8307554^8307637-8307710^8307827-8307919^8309267-"; sources "Undefined,Undefined"; NMorMRNA "null"; dimension "2_4"; degree "4";
chr1	Undefined	as_event	8307426	8309337	.	+	.	transcript_id "PB.227.4,PB.227.2"; gene_id "chr1:8306896-8310193W"; flanks "8307426-,8309337^"; structure "0,1^2-3^4-"; splice_chain ",8307710^8307827-8307919^8309267-"; sources "Undefined,Undefined"; NMorMRNA "null"; dimension "2_4"; degree "4";
chr1	Undefined	as_event	8307426	8309337	.	+	.	transcript_id "PB.227.4,PB.227.3"; gene_id "chr1:8306896-8310193W"; flanks "8307426-,8309337^"; structure "0,1^2-3^4-"; splice_chain ",8307554^8307637-8307710^8307827-"; sources "Undefined,Undefined"; NMorMRNA "null"; dimension "2_4"; degree "4";
chr1	Undefined	as_event	8612423	8614845	.	+	.	transcript_id "PB.238.4,PB.238.1"; gene_id "chr1:8612132-8615303W"; flanks "8612423-,8614845^"; structure "0,1^2-"; splice_chain ",8612707^8614804-"; sources "Undefined,Undefined"; NMorMRNA "null"; dimension "2_2"; degree "4";
chr1	Undefined	as_event	9053357	9054932	.	+	.	transcript_id "PB.250.6,PB.250.5"; gene_id "chr1:9051958-9055108W"; flanks "9053357-,9054932]"; structure "1^4-,2^3-"; splice_chain "9053553^9054381-,9053678^9053780-"; sources "Undefined,Undefined"; NMorMRNA "null"; dimension "2_2"; degree "4";
chr1	Undefined	as_event	9053780	9054933	.	+	.	transcript_id "PB.250.4,PB.250.8"; gene_id "chr1:9051958-9055108W"; flanks "9053780-,9054933]"; structure "0,1^2-"; splice_chain ",9054298^9054680-"; sources "Undefined,Undefined"; NMorMRNA "null"; dimension "2_2"; degree "4";
chr1	Undefined	as_event	9428184	9428660	.	+	.	transcript_id "PB.258.1/PB.258.2/PB.258.4/PB.258.6/PB.258.7,PB.258.8"; gene_id "chr1:9428014-9432206W"; flanks "9428184^,9428660-"; structure "0,1-2^"; splice_chain ",9428297-9428490^"; sources "Undefined,Undefined"; NMorMRNA "null"; dimension "2_2"; degree "4";
chr1	Undefined	as_event	9429123	9430862	.	+	.	transcript_id "PB.258.1/PB.258.10/PB.258.2/PB.258.5/PB.258.8/PB.258.9,PB.258.7"; gene_id "chr1:9428014-9432206W"; flanks "9429123-,9430862^"; structure "0,1^2-"; splice_chain ",9429587^9429657-"; sources "Undefined,Undefined"; NMorMRNA "null"; dimension "2_4"; degree "4";
chr1	Undefined	as_event	9429123	9430862	.	+	.	transcript_id "PB.258.1/PB.258.10/PB.258.2/PB.258.5/PB.258.8/PB.258.9,PB.258.3"; gene_id "chr1:9428014-9432206W"; flanks "9429123-,9430862^"; structure "0,1^2-"; splice_chain ",9429578^9429638-"; sources "Undefined,Undefined"; NMorMRNA "null"; dimension "2_4"; degree "4";
chr1	Undefined	as_event	9429123	9430862	.	+	.	transcript_id "PB.258.1/PB.258.10/PB.258.2/PB.258.5/PB.258.8/PB.258.9,PB.258.4"; gene_id "chr1:9428014-9432206W"; flanks "9429123-,9430862^"; structure "0,1^2-"; splice_chain ",9429203^9429289-"; sources "Undefined,Undefined"; NMorMRNA "null"; dimension "2_4"; degree "4";
chr1	Undefined	as_event	9429123	9430862	.	+	.	transcript_id "PB.258.3,PB.258.7"; gene_id "chr1:9428014-9432206W"; flanks "9429123-,9430862^"; structure "1^3-,2^4-"; splice_chain "9429578^9429638-,9429587^9429657-"; sources "Undefined,Undefined"; NMorMRNA "null"; dimension "2_4"; degree "4";
chr1	Undefined	as_event	9429123	9430862	.	+	.	transcript_id "PB.258.4,PB.258.7"; gene_id "chr1:9428014-9432206W"; flanks "9429123-,9430862^"; structure "1^2-,3^4-"; splice_chain "9429203^9429289-,9429587^9429657-"; sources "Undefined,Undefined"; NMorMRNA "null"; dimension "2_4"; degree "4";
chr1	Undefined	as_event	9429123	9430862	.	+	.	transcript_id "PB.258.4,PB.258.3"; gene_id "chr1:9428014-9432206W"; flanks "9429123-,9430862^"; structure "1^2-,3^4-"; splice_chain "9429203^9429289-,9429578^9429638-"; sources "Undefined,Undefined"; NMorMRNA "null"; dimension "2_4"; degree "4";
chr1	Undefined	as_event	9429123	9431300	.	+	.	transcript_id "PB.258.6,PB.258.1/PB.258.10/PB.258.2/PB.258.5/PB.258.8/PB.258.9"; gene_id "chr1:9428014-9432206W"; flanks "9429123-,9431300-"; structure "1^,2^3-4^"; splice_chain "9430314^,9430862^9430953-9431103^"; sources "Undefined,Undefined"; NMorMRNA "null"; dimension "2_5"; degree "4";
chr1	Undefined	as_event	9429123	9431300	.	+	.	transcript_id "PB.258.3,PB.258.6"; gene_id "chr1:9428014-9432206W"; flanks "9429123-,9431300-"; structure "1^2-4^5-6^,3^"; splice_chain "9429578^9429638-9430862^9430953-9431103^,9430314^"; sources "Undefined,Undefined"; NMorMRNA "null"; dimension "2_5"; degree "4";
chr1	Undefined	as_event	9429123	9431300	.	+	.	transcript_id "PB.258.4,PB.258.6"; gene_id "chr1:9428014-9432206W"; flanks "9429123-,9431300-"; structure "1^2-4^5-6^,3^"; splice_chain "9429203^9429289-9430862^9430953-9431103^,9430314^"; sources "Undefined,Undefined"; NMorMRNA "null"; dimension "2_5"; degree "4";
chr1	Undefined	as_event	9429123	9431300	.	+	.	transcript_id "PB.258.7,PB.258.6"; gene_id "chr1:9428014-9432206W"; flanks "9429123-,9431300-"; structure "1^2-4^5-6^,3^"; splice_chain "9429587^9429657-9430862^9430953-9431103^,9430314^"; sources "Undefined,Undefined"; NMorMRNA "null"; dimension "2_5"; degree "4";
chr1	Undefined	as_event	9503223	9517712	.	+	.	transcript_id "PB.259.1/PB.259.11/PB.259.12/PB.259.13/PB.259.14/PB.259.15/PB.259.16/PB.259.17/PB.259.3/PB.259.5/PB.259.6/PB.259.7/PB.259.8/PB.259.9,PB.259.10"; gene_id "chr1:9485916-9567974W"; flanks "9503223^,9517712-"; structure "0,1-2^3-4^"; splice_chain ",9514434-9514925^9515113-9516143^"; sources "Undefined,Undefined"; NMorMRNA "null"; dimension "2_2"; degree "4";
chr1	Undefined	as_event	9503154	9517712	.	+	.	transcript_id "PB.259.4,PB.259.1/PB.259.11/PB.259.12/PB.259.13/PB.259.14/PB.259.15/PB.259.16/PB.259.17/PB.259.3/PB.259.5/PB.259.6/PB.259.7/PB.259.8/PB.259.9"; gene_id "chr1:9485916-9567974W"; flanks "9503154-,9517712-"; structure "1^3-4^,2^"; splice_chain "9503221^9516605-9517656^,9503223^"; sources "Undefined,Undefined"; NMorMRNA "null"; dimension "2_3"; degree "4";
chr1	Undefined	as_event	9503154	9517712	.	+	.	transcript_id "PB.259.4,PB.259.10"; gene_id "chr1:9485916-9567974W"; flanks "9503154-,9517712-"; structure "1^7-8^,2^3-4^5-6^"; splice_chain "9503221^9516605-9517656^,9503223^9514434-9514925^9515113-9516143^"; sources "Undefined,Undefined"; NMorMRNA "null"; dimension "2_3"; degree "4";
chr1	Undefined	as_event	9503223	9517776	.	+	.	transcript_id "PB.259.2,PB.259.1/PB.259.12/PB.259.13/PB.259.14/PB.259.15/PB.259.16/PB.259.17/PB.259.3/PB.259.5/PB.259.6/PB.259.7/PB.259.8/PB.259.9"; gene_id "chr1:9485916-9567974W"; flanks "9503223^,9517776^"; structure "1-,2-"; splice_chain "9516351-,9517712-"; sources "Undefined,Undefined"; NMorMRNA "null"; dimension "2_2"; degree "4";
chr1	Undefined	as_event	9503154	9517776	.	+	.	transcript_id "PB.259.4,PB.259.2"; gene_id "chr1:9485916-9567974W"; flanks "9503154-,9517776^"; structure "1^4-5^6-,2^3-"; splice_chain "9503221^9516605-9517656^9517712-,9503223^9516351-"; sources "Undefined,Undefined"; NMorMRNA "null"; dimension "2_3"; degree "4";
chr1	Undefined	as_event	9517712	9518164	.	+	.	transcript_id "PB.259.11,PB.259.1/PB.259.12/PB.259.13/PB.259.14/PB.259.15/PB.259.16/PB.259.17/PB.259.3/PB.259.4/PB.259.5/PB.259.6/PB.259.7/PB.259.8"; gene_id "chr1:9485916-9567974W"; flanks "9517712-,9518164-"; structure "1^,2^"; splice_chain "9517775^,9517776^"; sources "Undefined,Undefined"; NMorMRNA "null"; dimension "2_2"; degree "4";
chr1	Undefined	as_event	9503223	9518164	.	+	.	transcript_id "PB.259.2,PB.259.11"; gene_id "chr1:9485916-9567974W"; flanks "9503223^,9518164-"; structure "1-4^,2-3^"; splice_chain "9516351-9517776^,9517712-9517775^"; sources "Undefined,Undefined"; NMorMRNA "null"; dimension "2_3"; degree "4";
chr1	Undefined	as_event	9517712	9518359	.	+	.	transcript_id "PB.259.10,PB.259.11"; gene_id "chr1:9485916-9567974W"; flanks "9517712-,9518359^"; structure "0,1^2-"; splice_chain ",9517775^9518164-"; sources "Undefined,Undefined"; NMorMRNA "null"; dimension "2_3"; degree "4";
chr1	Undefined	as_event	9517712	9518359	.	+	.	transcript_id "PB.259.10,PB.259.1/PB.259.12/PB.259.13/PB.259.14/PB.259.15/PB.259.16/PB.259.17/PB.259.3/PB.259.4/PB.259.5/PB.259.6/PB.259.7/PB.259.8"; gene_id "chr1:9485916-9567974W"; flanks "9517712-,9518359^"; structure "0,1^2-"; splice_chain ",9517776^9518164-"; sources "Undefined,Undefined"; NMorMRNA "null"; dimension "2_3"; degree "4";
chr1	Undefined	as_event	9503223	9518359	.	+	.	transcript_id "PB.259.10,PB.259.2"; gene_id "chr1:9485916-9567974W"; flanks "9503223^,9518359^"; structure "1-2^3-4^6-,5-7^8-"; splice_chain "9514434-9514925^9515113-9516143^9517712-,9516351-9517776^9518164-"; sources "Undefined,Undefined"; NMorMRNA "null"; dimension "2_4"; degree "4";
chr1	Undefined	as_event	9518492	9519158	.	+	.	transcript_id "PB.259.13,PB.259.1/PB.259.10/PB.259.11/PB.259.12/PB.259.14/PB.259.16/PB.259.17/PB.259.18/PB.259.19/PB.259.2/PB.259.3/PB.259.4/PB.259.5/PB.259.6/PB.259.7"; gene_id "chr1:9485916-9567974W"; flanks "9518492-,9519158^"; structure "1^4-,2^3-"; splice_chain "9518642^9519067-,9518643^9519065-"; sources "Undefined,Undefined"; NMorMRNA "null"; dimension "2_4"; degree "4";
chr1	Undefined	as_event	9518492	9519158	.	+	.	transcript_id "PB.259.1/PB.259.10/PB.259.11/PB.259.12/PB.259.14/PB.259.16/PB.259.17/PB.259.18/PB.259.19/PB.259.2/PB.259.3/PB.259.4/PB.259.5/PB.259.6/PB.259.7,PB.259.15"; gene_id "chr1:9485916-9567974W"; flanks "9518492-,9519158^"; structure "1^3-,2^4-"; splice_chain "9518643^9519065-,9518708^9519076-"; sources "Undefined,Undefined"; NMorMRNA "null"; dimension "2_4"; degree "4";
chr1	Undefined	as_event	9518492	9519158	.	+	.	transcript_id "PB.259.1/PB.259.10/PB.259.11/PB.259.12/PB.259.14/PB.259.16/PB.259.17/PB.259.18/PB.259.19/PB.259.2/PB.259.3/PB.259.4/PB.259.5/PB.259.6/PB.259.7,PB.259.8"; gene_id "chr1:9485916-9567974W"; flanks "9518492-,9519158^"; structure "1^3-,2^4-"; splice_chain "9518643^9519065-,9518645^9519069-"; sources "Undefined,Undefined"; NMorMRNA "null"; dimension "2_4"; degree "4";
chr1	Undefined	as_event	9518492	9519158	.	+	.	transcript_id "PB.259.13,PB.259.15"; gene_id "chr1:9485916-9567974W"; flanks "9518492-,9519158^"; structure "1^3-,2^4-"; splice_chain "9518642^9519067-,9518708^9519076-"; sources "Undefined,Undefined"; NMorMRNA "null"; dimension "2_4"; degree "4";
chr1	Undefined	as_event	9518492	9519158	.	+	.	transcript_id "PB.259.13,PB.259.8"; gene_id "chr1:9485916-9567974W"; flanks "9518492-,9519158^"; structure "1^3-,2^4-"; splice_chain "9518642^9519067-,9518645^9519069-"; sources "Undefined,Undefined"; NMorMRNA "null"; dimension "2_4"; degree "4";
chr1	Undefined	as_event	9518492	9519158	.	+	.	transcript_id "PB.259.8,PB.259.15"; gene_id "chr1:9485916-9567974W"; flanks "9518492-,9519158^"; structure "1^3-,2^4-"; splice_chain "9518645^9519069-,9518708^9519076-"; sources "Undefined,Undefined"; NMorMRNA "null"; dimension "2_4"; degree "4";
chr1	Undefined	as_event	9517776	9519158	.	+	.	transcript_id "PB.259.1/PB.259.12/PB.259.14/PB.259.16/PB.259.17/PB.259.18/PB.259.2/PB.259.3/PB.259.4/PB.259.5/PB.259.6/PB.259.7,PB.259.9"; gene_id "chr1:9485916-9567974W"; flanks "9517776^,9519158^"; structure "1-2^3-4^5-,6-"; splice_chain "9518164-9518359^9518492-9518643^9519065-,9519072-"; sources "Undefined,Undefined"; NMorMRNA "null"; dimension "2_5"; degree "4";
chr1	Undefined	as_event	9517776	9519158	.	+	.	transcript_id "PB.259.13,PB.259.9"; gene_id "chr1:9485916-9567974W"; flanks "9517776^,9519158^"; structure "1-2^3-4^5-,6-"; splice_chain "9518164-9518359^9518492-9518642^9519067-,9519072-"; sources "Undefined,Undefined"; NMorMRNA "null"; dimension "2_5"; degree "4";
chr1	Undefined	as_event	9517776	9519158	.	+	.	transcript_id "PB.259.15,PB.259.9"; gene_id "chr1:9485916-9567974W"; flanks "9517776^,9519158^"; structure "1-2^3-4^6-,5-"; splice_chain "9518164-9518359^9518492-9518708^9519076-,9519072-"; sources "Undefined,Undefined"; NMorMRNA "null"; dimension "2_5"; degree "4";
chr1	Undefined	as_event	9517776	9519158	.	+	.	transcript_id "PB.259.8,PB.259.9"; gene_id "chr1:9485916-9567974W"; flanks "9517776^,9519158^"; structure "1-2^3-4^5-,6-"; splice_chain "9518164-9518359^9518492-9518645^9519069-,9519072-"; sources "Undefined,Undefined"; NMorMRNA "null"; dimension "2_5"; degree "4";
chr1	Undefined	as_event	9517712	9519158	.	+	.	transcript_id "PB.259.9,PB.259.10"; gene_id "chr1:9485916-9567974W"; flanks "9517712-,9519158^"; structure "1^6-,2^3-4^5-"; splice_chain "9517776^9519072-,9518359^9518492-9518643^9519065-"; sources "Undefined,Undefined"; NMorMRNA "null"; dimension "2_7"; degree "4";
chr1	Undefined	as_event	9517712	9519158	.	+	.	transcript_id "PB.259.11,PB.259.9"; gene_id "chr1:9485916-9567974W"; flanks "9517712-,9519158^"; structure "1^3-4^5-6^7-,2^8-"; splice_chain "9517775^9518164-9518359^9518492-9518643^9519065-,9517776^9519072-"; sources "Undefined,Undefined"; NMorMRNA "null"; dimension "2_7"; degree "4";
chr1	Undefined	as_event	9519479	9520657	.	+	.	transcript_id "PB.259.14,PB.259.1/PB.259.10/PB.259.11/PB.259.12/PB.259.13/PB.259.15/PB.259.16/PB.259.17/PB.259.19/PB.259.2/PB.259.3/PB.259.4/PB.259.5/PB.259.6/PB.259.8/PB.259.9"; gene_id "chr1:9485916-9567974W"; flanks "9519479-,9520657-"; structure "1^,2^"; splice_chain "9519677^,9519679^"; sources "Undefined,Undefined"; NMorMRNA "null"; dimension "2_4"; degree "4";
chr1	Undefined	as_event	9519479	9520657	.	+	.	transcript_id "PB.259.20,PB.259.1/PB.259.10/PB.259.11/PB.259.12/PB.259.13/PB.259.15/PB.259.16/PB.259.17/PB.259.19/PB.259.2/PB.259.3/PB.259.4/PB.259.5/PB.259.6/PB.259.8/PB.259.9"; gene_id "chr1:9485916-9567974W"; flanks "9519479-,9520657-"; structure "1^,2^"; splice_chain "9519608^,9519679^"; sources "Undefined,Undefined"; NMorMRNA "null"; dimension "2_4"; degree "4";
chr1	Undefined	as_event	9519479	9520657	.	+	.	transcript_id "PB.259.1/PB.259.10/PB.259.11/PB.259.12/PB.259.13/PB.259.15/PB.259.16/PB.259.17/PB.259.19/PB.259.2/PB.259.3/PB.259.4/PB.259.5/PB.259.6/PB.259.8/PB.259.9,PB.259.7"; gene_id "chr1:9485916-9567974W"; flanks "9519479-,9520657-"; structure "1^,2^3-4^"; splice_chain "9519679^,9519688^9519749-9519810^"; sources "Undefined,Undefined"; NMorMRNA "null"; dimension "2_4"; degree "4";
chr1	Undefined	as_event	9519479	9520657	.	+	.	transcript_id "PB.259.20,PB.259.14"; gene_id "chr1:9485916-9567974W"; flanks "9519479-,9520657-"; structure "1^,2^"; splice_chain "9519608^,9519677^"; sources "Undefined,Undefined"; NMorMRNA "null"; dimension "2_4"; degree "4";
chr1	Undefined	as_event	9519479	9520657	.	+	.	transcript_id "PB.259.14,PB.259.7"; gene_id "chr1:9485916-9567974W"; flanks "9519479-,9520657-"; structure "1^,2^3-4^"; splice_chain "9519677^,9519688^9519749-9519810^"; sources "Undefined,Undefined"; NMorMRNA "null"; dimension "2_4"; degree "4";
chr1	Undefined	as_event	9519479	9520657	.	+	.	transcript_id "PB.259.20,PB.259.7"; gene_id "chr1:9485916-9567974W"; flanks "9519479-,9520657-"; structure "1^,2^3-4^"; splice_chain "9519608^,9519688^9519749-9519810^"; sources "Undefined,Undefined"; NMorMRNA "null"; dimension "2_4"; degree "4";
chr1	Undefined	as_event	9519479	9521241	.	+	.	transcript_id "PB.259.18,PB.259.1/PB.259.10/PB.259.11/PB.259.12/PB.259.13/PB.259.15/PB.259.16/PB.259.17/PB.259.19/PB.259.2/PB.259.3/PB.259.4/PB.259.6/PB.259.8/PB.259.9"; gene_id "chr1:9485916-9567974W"; flanks "9519479-,9521241^"; structure "1^6-,2^3-4^5-"; splice_chain "9519655^9521155-,9519679^9520657-9520868^9521094-"; sources "Undefined,Undefined"; NMorMRNA "null"; dimension "2_5"; degree "4";
chr1	Undefined	as_event	9519479	9521241	.	+	.	transcript_id "PB.259.18,PB.259.14"; gene_id "chr1:9485916-9567974W"; flanks "9519479-,9521241^"; structure "1^6-,2^3-4^5-"; splice_chain "9519655^9521155-,9519677^9520657-9520868^9521094-"; sources "Undefined,Undefined"; NMorMRNA "null"; dimension "2_5"; degree "4";
chr1	Undefined	as_event	9519479	9521241	.	+	.	transcript_id "PB.259.20,PB.259.18"; gene_id "chr1:9485916-9567974W"; flanks "9519479-,9521241^"; structure "1^3-4^5-,2^6-"; splice_chain "9519608^9520657-9520868^9521094-,9519655^9521155-"; sources "Undefined,Undefined"; NMorMRNA "null"; dimension "2_5"; degree "4";
chr1	Undefined	as_event	9519479	9521241	.	+	.	transcript_id "PB.259.18,PB.259.7"; gene_id "chr1:9485916-9567974W"; flanks "9519479-,9521241^"; structure "1^8-,2^3-4^5-6^7-"; splice_chain "9519655^9521155-,9519688^9519749-9519810^9520657-9520868^9521094-"; sources "Undefined,Undefined"; NMorMRNA "null"; dimension "2_5"; degree "4";
chr1	Undefined	as_event	9521094	9521820	.	+	.	transcript_id "PB.259.5,PB.259.1/PB.259.10/PB.259.11/PB.259.12/PB.259.13/PB.259.14/PB.259.15/PB.259.16/PB.259.17/PB.259.19/PB.259.2/PB.259.20/PB.259.21/PB.259.3/PB.259.4/PB.259.6/PB.259.7/PB.259.8/PB.259.9"; gene_id "chr1:9485916-9567974W"; flanks "9521094-,9521820-"; structure "1^,2^"; splice_chain "9521235^,9521241^"; sources "Undefined,Undefined"; NMorMRNA "null"; dimension "2_2"; degree "4";
chr1	Undefined	as_event	9519479	9521820	.	+	.	transcript_id "PB.259.18,PB.259.5"; gene_id "chr1:9485916-9567974W"; flanks "9519479-,9521820-"; structure "1^6-8^,2^3-4^5-7^"; splice_chain "9519655^9521155-9521241^,9519679^9520657-9520868^9521094-9521235^"; sources "Undefined,Undefined"; NMorMRNA "null"; dimension "2_6"; degree "4";
chr1	Undefined	as_event	9540838	9549219	.	+	.	transcript_id "PB.259.1/PB.259.10/PB.259.11/PB.259.12/PB.259.13/PB.259.14/PB.259.15/PB.259.16/PB.259.17/PB.259.18/PB.259.2/PB.259.20/PB.259.21/PB.259.22/PB.259.3/PB.259.4/PB.259.5/PB.259.6/PB.259.7/PB.259.8/PB.259.9,PB.259.19"; gene_id "chr1:9485916-9567974W"; flanks "9540838^,9549219^"; structure "1-,2-"; splice_chain "9549076-,9549149-"; sources "Undefined,Undefined"; NMorMRNA "null"; dimension…
chr1	Undefined	as_event	9549477	9550128	.	+	.	transcript_id "PB.259.1/PB.259.10/PB.259.11/PB.259.13/PB.259.14/PB.259.15/PB.259.16/PB.259.17/PB.259.18/PB.259.19/PB.259.2/PB.259.20/PB.259.21/PB.259.22/PB.259.4/PB.259.5/PB.259.6/PB.259.7/PB.259.8/PB.259.9,PB.259.3"; gene_id "chr1:9485916-9567974W"; flanks "9549477^,9550128^"; structure "1-,2-"; splice_chain "9550001-,9550010-"; sources "Undefined,Undefined"; NMorMRNA "null"; dimension "2_2"; de…
chr1	Undefined	as_event	9549390	9550128	.	+	.	transcript_id "PB.259.12,PB.259.1/PB.259.10/PB.259.11/PB.259.13/PB.259.14/PB.259.15/PB.259.16/PB.259.17/PB.259.18/PB.259.19/PB.259.2/PB.259.20/PB.259.21/PB.259.22/PB.259.4/PB.259.5/PB.259.6/PB.259.7/PB.259.8/PB.259.9"; gene_id "chr1:9485916-9567974W"; flanks "9549390-,9550128^"; structure "1^4-,2^3-"; splice_chain "9549476^9550003-,9549477^9550001-"; sources "Undefined,Undefined"; NMorMRNA "null"…
chr1	Undefined	as_event	9549390	9550128	.	+	.	transcript_id "PB.259.12,PB.259.3"; gene_id "chr1:9485916-9567974W"; flanks "9549390-,9550128^"; structure "1^3-,2^4-"; splice_chain "9549476^9550003-,9549477^9550010-"; sources "Undefined,Undefined"; NMorMRNA "null"; dimension "2_3"; degree "4";
chr1	Undefined	as_event	9556953	9567754	.	+	.	transcript_id "PB.259.6,PB.259.11/PB.259.21"; gene_id "chr1:9485916-9567974W"; flanks "9556953-,9567754]"; structure "1^8-,2^3-4^5-6^7-"; splice_chain "9556996^9567701-,9557157^9562847-9563019^9563443-9563664^9567391-"; sources "Undefined,Undefined"; NMorMRNA "null"; dimension "2_2"; degree "4";
chr1	Undefined	as_event	10030416	10030626	.	+	.	transcript_id "PB.269.4,PB.269.1"; gene_id "chr1:10028279-10032219W"; flanks "10030416-,10030626^"; structure "0,1^2-"; splice_chain ",10030448^10030549-"; sources "Undefined,Undefined"; NMorMRNA "null"; dimension "2_2"; degree "4";
chr1	Undefined	as_event	10030549	10030807	.	+	.	transcript_id "PB.269.2,PB.269.1"; gene_id "chr1:10028279-10032219W"; flanks "10030549-,10030807^"; structure "0,1^2-"; splice_chain ",10030626^10030764-"; sources "Undefined,Undefined"; NMorMRNA "null"; dimension "2_2"; degree "4";
chr1	Undefined	as_event	10030416	10030807	.	+	.	transcript_id "PB.269.2,PB.269.4"; gene_id "chr1:10028279-10032219W"; flanks "10030416-,10030807^"; structure "1^2-,3^4-"; splice_chain "10030448^10030549-,10030626^10030764-"; sources "Undefined,Undefined"; NMorMRNA "null"; dimension "2_3"; degree "4";
chr1	Undefined	as_event	10091574	10092024	.	+	.	transcript_id "PB.273.1,PB.273.2"; gene_id "chr1:10090935-10095284W"; flanks "10091574-,10092024^"; structure "0,1^2-"; splice_chain ",10091809^10091898-"; sources "Undefined,Undefined"; NMorMRNA "null"; dimension "2_2"; degree "4";
chr1	Undefined	as_event	10222700	10229468	.	+	.	transcript_id "PB.275.2,PB.275.1"; gene_id "chr1:10220659-10229800W"; flanks "10222700-,10229468-"; structure "1^,2^"; splice_chain "10222764^,10222816^"; sources "Undefined,Undefined"; NMorMRNA "null"; dimension "2_2"; degree "4";
chr1	Undefined	as_event	10373115	10373289	.	+	.	transcript_id "PB.277.3,PB.277.1/PB.277.2"; gene_id "chr1:10360423-10430909W"; flanks "10373115^,10373289^"; structure "1-,2-"; splice_chain "10373194-,10373202-"; sources "Undefined,Undefined"; NMorMRNA "null"; dimension "2_2"; degree "4";
chr1	Undefined	as_event	10373558	10379487	.	+	.	transcript_id "PB.277.1,PB.277.3"; gene_id "chr1:10360423-10430909W"; flanks "10373558-,10379487^"; structure "1^5-6^7-8^12-,2^3-4^9-10^11-"; splice_chain "10373806^10375065-10375332^10376254-10376488^10379374-,10373813^10374453-10374741^10379218-10379236^10379294-"; sources "Undefined,Undefined"; NMorMRNA "null"; dimension "2_2"; degree "4";
chr1	Undefined	as_event	10373558	10380481	.	+	.	transcript_id "PB.277.2,PB.277.1"; gene_id "chr1:10360423-10430909W"; flanks "10373558-,10380481^"; structure "1^3-4^5-7^13-,2^6-8^9-10^11-12^14-"; splice_chain "10373734^10374166-10374453^10374763-10375181^10380271-,10373806^10375065-10375332^10376254-10376488^10379374-10379487^10380323-"; sources "Undefined,Undefined"; NMorMRNA "null"; dimension "2_3"; degree "4";
chr1	Undefined	as_event	10373558	10380481	.	+	.	transcript_id "PB.277.2,PB.277.3"; gene_id "chr1:10360423-10430909W"; flanks "10373558-,10380481^"; structure "1^3-5^7-8^13-,2^4-6^9-10^11-12^14-"; splice_chain "10373734^10374166-10374453^10374763-10375181^10380271-,10373813^10374453-10374741^10379218-10379236^10379294-10379487^10380323-"; sources "Undefined,Undefined"; NMorMRNA "null"; dimension "2_3"; degree "4";
chr1	Undefined	as_event	10380570	10382335	.	+	.	transcript_id "PB.277.10/PB.277.5,PB.277.1/PB.277.2/PB.277.3/PB.277.4/PB.277.6/PB.277.9"; gene_id "chr1:10360423-10430909W"; flanks "10380570-,10382335^"; structure "0,1^2-"; splice_chain ",10380644^10382276-"; sources "Undefined,Undefined"; NMorMRNA "null"; dimension "2_2"; degree "4";
chr1	Undefined	as_event	10382335	10382716	.	+	.	transcript_id "PB.277.10/PB.277.11/PB.277.9,PB.277.12"; gene_id "chr1:10360423-10430909W"; flanks "10382335^,10382716^"; structure "1-,2-"; splice_chain "10382621-,10382623-"; sources "Undefined,Undefined"; NMorMRNA "null"; dimension "2_3"; degree "4";
chr1	Undefined	as_event	10382335	10382716	.	+	.	transcript_id "PB.277.10/PB.277.11/PB.277.9,PB.277.2/PB.277.3/PB.277.4/PB.277.5/PB.277.6/PB.277.7/PB.277.8"; gene_id "chr1:10360423-10430909W"; flanks "10382335^,10382716^"; structure "1-,2-"; splice_chain "10382621-,10382627-"; sources "Undefined,Undefined"; NMorMRNA "null"; dimension "2_3"; degree "4";
chr1	Undefined	as_event	10382335	10382716	.	+	.	transcript_id "PB.277.12,PB.277.2/PB.277.3/PB.277.4/PB.277.5/PB.277.6/PB.277.7/PB.277.8"; gene_id "chr1:10360423-10430909W"; flanks "10382335^,10382716^"; structure "1-,2-"; splice_chain "10382623-,10382627-"; sources "Undefined,Undefined"; NMorMRNA "null"; dimension "2_3"; degree "4";
chr1	Undefined	as_event	10382627	10383609	.	+	.	transcript_id "PB.277.2/PB.277.3/PB.277.4/PB.277.5/PB.277.6/PB.277.7/PB.277.8,PB.277.1"; gene_id "chr1:10360423-10430909W"; flanks "10382627-,10383609^"; structure "1^4-,2^3-"; splice_chain "10382716^10383488-,10382724^10383395-"; sources "Undefined,Undefined"; NMorMRNA "null"; dimension "2_2"; degree "4";
chr1	Undefined	as_event	10382335	10383609	.	+	.	transcript_id "PB.277.10/PB.277.11/PB.277.9,PB.277.1"; gene_id "chr1:10360423-10430909W"; flanks "10382335^,10383609^"; structure "1-3^6-,2-4^5-"; splice_chain "10382621-10382716^10383488-,10382627-10382724^10383395-"; sources "Undefined,Undefined"; NMorMRNA "null"; dimension "2_4"; degree "4";
chr1	Undefined	as_event	10382335	10383609	.	+	.	transcript_id "PB.277.12,PB.277.1"; gene_id "chr1:10360423-10430909W"; flanks "10382335^,10383609^"; structure "1-3^6-,2-4^5-"; splice_chain "10382623-10382716^10383488-,10382627-10382724^10383395-"; sources "Undefined,Undefined"; NMorMRNA "null"; dimension "2_4"; degree "4";
chr1	Undefined	as_event	10385860	10395843	.	+	.	transcript_id "PB.277.4,PB.277.1/PB.277.10/PB.277.11/PB.277.12/PB.277.13/PB.277.2/PB.277.3/PB.277.5/PB.277.6/PB.277.7/PB.277.8/PB.277.9"; gene_id "chr1:10360423-10430909W"; flanks "10385860-,10395843-"; structure "1^,2^"; splice_chain "10385936^,10385941^"; sources "Undefined,Undefined"; NMorMRNA "null"; dimension "2_2"; degree "4";
chr1	Undefined	as_event	10408611	10409055	.	+	.	transcript_id "PB.277.9,PB.277.1/PB.277.10/PB.277.11/PB.277.12/PB.277.13/PB.277.15/PB.277.16/PB.277.17/PB.277.2/PB.277.20/PB.277.24/PB.277.25/PB.277.3/PB.277.4/PB.277.5/PB.277.6/PB.277.7/PB.277.8"; gene_id "chr1:10360423-10430909W"; flanks "10408611-,10409055^"; structure "0,1^2-"; splice_chain ",10408720^10408927-"; sources "Undefined,Undefined"; NMorMRNA "null"; dimension "2_2"; degree "4";
chr1	Undefined	as_event	10422324	10422635	.	+	.	transcript_id "PB.277.11/PB.277.13/PB.277.16,PB.277.1/PB.277.10/PB.277.12/PB.277.15/PB.277.17/PB.277.2/PB.277.20/PB.277.24/PB.277.25/PB.277.3/PB.277.4/PB.277.5/PB.277.6/PB.277.7/PB.277.8/PB.277.9"; gene_id "chr1:10360423-10430909W"; flanks "10422324-,10422635^"; structure "0,1^2-"; splice_chain ",10422396^10422504-"; sources "Undefined,Undefined"; NMorMRNA "null"; dimension "2_2"; degree "4";
chr1	Undefined	as_event	10409414	10422635	.	+	.	transcript_id "PB.277.1/PB.277.10/PB.277.12/PB.277.15/PB.277.17/PB.277.2/PB.277.20/PB.277.24/PB.277.25/PB.277.3/PB.277.4/PB.277.5/PB.277.6/PB.277.7/PB.277.8/PB.277.9,PB.277.26"; gene_id "chr1:10360423-10430909W"; flanks "10409414^,10422635^"; structure "1-2^3-,4-"; splice_chain "10422324-10422396^10422504-,10422520-"; sources "Undefined,Undefined"; NMorMRNA "null"; dimension "2_3"; degree "4";
chr1	Undefined	as_event	10409414	10422635	.	+	.	transcript_id "PB.277.11/PB.277.13/PB.277.16,PB.277.26"; gene_id "chr1:10360423-10430909W"; flanks "10409414^,10422635^"; structure "1-,2-"; splice_chain "10422324-,10422520-"; sources "Undefined,Undefined"; NMorMRNA "null"; dimension "2_3"; degree "4";
chr1	Undefined	as_event	10424192	10424471	.	+	.	transcript_id "PB.277.17,PB.277.1/PB.277.10/PB.277.12/PB.277.13/PB.277.15/PB.277.16/PB.277.2/PB.277.20/PB.277.24/PB.277.25/PB.277.26/PB.277.3/PB.277.4/PB.277.5/PB.277.6/PB.277.7/PB.277.8/PB.277.9"; gene_id "chr1:10360423-10430909W"; flanks "10424192-,10424471^"; structure "0,1^2-"; splice_chain ",10424314^10424411-"; sources "Undefined,Undefined"; NMorMRNA "null"; dimension "2_2"; degree "4";
chr1	Undefined	as_event	10423917	10424471	.	+	.	transcript_id "PB.277.11,PB.277.1/PB.277.10/PB.277.12/PB.277.13/PB.277.15/PB.277.16/PB.277.2/PB.277.20/PB.277.24/PB.277.25/PB.277.26/PB.277.3/PB.277.4/PB.277.5/PB.277.6/PB.277.7/PB.277.8/PB.277.9"; gene_id "chr1:10360423-10430909W"; flanks "10423917-,10424471^"; structure "0,1^2-3^4-"; splice_chain ",10424089^10424192-10424314^10424411-"; sources "Undefined,Undefined"; NMorMRNA "null"; dimension …
chr1	Undefined	as_event	10423917	10424471	.	+	.	transcript_id "PB.277.11,PB.277.17"; gene_id "chr1:10360423-10430909W"; flanks "10423917-,10424471^"; structure "0,1^2-"; splice_chain ",10424089^10424192-"; sources "Undefined,Undefined"; NMorMRNA "null"; dimension "2_3"; degree "4";
chr1	Undefined	as_event	10425040	10425611	.	+	.	transcript_id "PB.277.10/PB.277.11/PB.277.13,PB.277.1/PB.277.12/PB.277.15/PB.277.16/PB.277.17/PB.277.2/PB.277.20/PB.277.25/PB.277.26/PB.277.3/PB.277.4/PB.277.5/PB.277.6/PB.277.7/PB.277.8/PB.277.9"; gene_id "chr1:10360423-10430909W"; flanks "10425040-,10425611^"; structure "0,1^2-"; splice_chain ",10425145^10425498-"; sources "Undefined,Undefined"; NMorMRNA "null"; dimension "2_3"; degree "4";
chr1	Undefined	as_event	10425040	10425611	.	+	.	transcript_id "PB.277.1/PB.277.12/PB.277.15/PB.277.16/PB.277.17/PB.277.2/PB.277.20/PB.277.25/PB.277.26/PB.277.3/PB.277.4/PB.277.5/PB.277.6/PB.277.7/PB.277.8/PB.277.9,PB.277.24"; gene_id "chr1:10360423-10430909W"; flanks "10425040-,10425611^"; structure "1^3-,2^4-"; splice_chain "10425145^10425498-,10425146^10425503-"; sources "Undefined,Undefined"; NMorMRNA "null"; dimension "2_3"; degree "4";
chr1	Undefined	as_event	10425040	10425611	.	+	.	transcript_id "PB.277.10/PB.277.11/PB.277.13,PB.277.24"; gene_id "chr1:10360423-10430909W"; flanks "10425040-,10425611^"; structure "0,1^2-"; splice_chain ",10425146^10425503-"; sources "Undefined,Undefined"; NMorMRNA "null"; dimension "2_3"; degree "4";
chr1	Undefined	as_event	10425693	10429058	.	+	.	transcript_id "PB.277.1/PB.277.10/PB.277.11/PB.277.12/PB.277.13/PB.277.15/PB.277.16/PB.277.17/PB.277.20/PB.277.24/PB.277.25/PB.277.26/PB.277.3/PB.277.4/PB.277.5/PB.277.6/PB.277.7/PB.277.8/PB.277.9,PB.277.2"; gene_id "chr1:10360423-10430909W"; flanks "10425693-,10429058-"; structure "1^,2^"; splice_chain "10425767^,10426277^"; sources "Undefined,Undefined"; NMorMRNA "null"; dimension "2_2"; degree…
chr1	Undefined	as_event	10429590	10430015	.	+	.	transcript_id "PB.277.11,PB.277.1/PB.277.10/PB.277.12/PB.277.13/PB.277.15/PB.277.16/PB.277.17/PB.277.2/PB.277.20/PB.277.24/PB.277.25/PB.277.26/PB.277.3/PB.277.4/PB.277.5/PB.277.6/PB.277.7/PB.277.8/PB.277.9"; gene_id "chr1:10360423-10430909W"; flanks "10429590-,10430015^"; structure "0,1^2-3^4-"; splice_chain ",10429661^10429750-10429835^10429922-"; sources "Undefined,Undefined"; NMorMRNA "null"; …
chr1	Undefined	as_event	10541177	10541748	.	+	.	transcript_id "PB.281.6,PB.281.16/PB.281.9"; gene_id "chr1:10536655-10544670W"; flanks "10541177^,10541748-"; structure "0,1-2^"; splice_chain ",10541518-10541525^"; sources "Undefined,Undefined"; NMorMRNA "null"; dimension "2_2"; degree "4";
chr1	Undefined	as_event	10541518	10541873	.	+	.	transcript_id "PB.281.10/PB.281.15/PB.281.3/PB.281.7,PB.281.16"; gene_id "chr1:10536655-10544670W"; flanks "10541518-,10541873^"; structure "0,1^2-"; splice_chain ",10541525^10541748-"; sources "Undefined,Undefined"; NMorMRNA "null"; dimension "2_2"; degree "4";
chr1	Undefined	as_event	10541873	10543158	.	+	.	transcript_id "PB.281.15,PB.281.10"; gene_id "chr1:10536655-10544670W"; flanks "10541873^,10543158^"; structure "1-,2-"; splice_chain "10541972-,10541975-"; sources "Undefined,Undefined"; NMorMRNA "null"; dimension "2_3"; degree "4";
chr1	Undefined	as_event	10541873	10543158	.	+	.	transcript_id "PB.281.16/PB.281.3/PB.281.7,PB.281.10"; gene_id "chr1:10536655-10544670W"; flanks "10541873^,10543158^"; structure "1-,2-"; splice_chain "10541960-,10541975-"; sources "Undefined,Undefined"; NMorMRNA "null"; dimension "2_3"; degree "4";
chr1	Undefined	as_event	10541873	10543158	.	+	.	transcript_id "PB.281.16/PB.281.3/PB.281.7,PB.281.15"; gene_id "chr1:10536655-10544670W"; flanks "10541873^,10543158^"; structure "1-,2-"; splice_chain "10541960-,10541972-"; sources "Undefined,Undefined"; NMorMRNA "null"; dimension "2_3"; degree "4";
chr1	Undefined	as_event	10541748	10543158	.	+	.	transcript_id "PB.281.1/PB.281.13/PB.281.18/PB.281.4/PB.281.6/PB.281.9,PB.281.16"; gene_id "chr1:10536655-10544670W"; flanks "10541748-,10543158^"; structure "0,1^2-"; splice_chain ",10541873^10541960-"; sources "Undefined,Undefined"; NMorMRNA "null"; dimension "2_2"; degree "4";
chr1	Undefined	as_event	10541518	10543158	.	+	.	transcript_id "PB.281.12/PB.281.14,PB.281.10"; gene_id "chr1:10536655-10544670W"; flanks "10541518-,10543158^"; structure "0,1^2-"; splice_chain ",10541873^10541975-"; sources "Undefined,Undefined"; NMorMRNA "null"; dimension "2_6"; degree "4";
chr1	Undefined	as_event	10541518	10543158	.	+	.	transcript_id "PB.281.12/PB.281.14,PB.281.15"; gene_id "chr1:10536655-10544670W"; flanks "10541518-,10543158^"; structure "0,1^2-"; splice_chain ",10541873^10541972-"; sources "Undefined,Undefined"; NMorMRNA "null"; dimension "2_6"; degree "4";
chr1	Undefined	as_event	10541518	10543158	.	+	.	transcript_id "PB.281.12/PB.281.14,PB.281.3/PB.281.7"; gene_id "chr1:10536655-10544670W"; flanks "10541518-,10543158^"; structure "0,1^2-"; splice_chain ",10541873^10541960-"; sources "Undefined,Undefined"; NMorMRNA "null"; dimension "2_6"; degree "4";
chr1	Undefined	as_event	10541518	10543158	.	+	.	transcript_id "PB.281.12/PB.281.14,PB.281.18/PB.281.9"; gene_id "chr1:10536655-10544670W"; flanks "10541518-,10543158^"; structure "0,1^2-"; splice_chain ",10541525^10541748-"; sources "Undefined,Undefined"; NMorMRNA "null"; dimension "2_6"; degree "4";
chr1	Undefined	as_event	10541518	10543158	.	+	.	transcript_id "PB.281.12/PB.281.14,PB.281.16"; gene_id "chr1:10536655-10544670W"; flanks "10541518-,10543158^"; structure "0,1^2-3^4-"; splice_chain ",10541525^10541748-10541873^10541960-"; sources "Undefined,Undefined"; NMorMRNA "null"; dimension "2_6"; degree "4";
chr1	Undefined	as_event	10541518	10543158	.	+	.	transcript_id "PB.281.18/PB.281.9,PB.281.10"; gene_id "chr1:10536655-10544670W"; flanks "10541518-,10543158^"; structure "1^2-,3^4-"; splice_chain "10541525^10541748-,10541873^10541975-"; sources "Undefined,Undefined"; NMorMRNA "null"; dimension "2_6"; degree "4";
chr1	Undefined	as_event	10541518	10543158	.	+	.	transcript_id "PB.281.18/PB.281.9,PB.281.15"; gene_id "chr1:10536655-10544670W"; flanks "10541518-,10543158^"; structure "1^2-,3^4-"; splice_chain "10541525^10541748-,10541873^10541972-"; sources "Undefined,Undefined"; NMorMRNA "null"; dimension "2_6"; degree "4";
chr1	Undefined	as_event	10541518	10543158	.	+	.	transcript_id "PB.281.18/PB.281.9,PB.281.3/PB.281.7"; gene_id "chr1:10536655-10544670W"; flanks "10541518-,10543158^"; structure "1^2-,3^4-"; splice_chain "10541525^10541748-,10541873^10541960-"; sources "Undefined,Undefined"; NMorMRNA "null"; dimension "2_6"; degree "4";
chr1	Undefined	as_event	10541177	10543158	.	+	.	transcript_id "PB.281.12/PB.281.14,PB.281.6"; gene_id "chr1:10536655-10544670W"; flanks "10541177^,10543158^"; structure "1-,2-"; splice_chain "10541518-,10541748-"; sources "Undefined,Undefined"; NMorMRNA "null"; dimension "2_7"; degree "4";
chr1	Undefined	as_event	10541177	10543158	.	+	.	transcript_id "PB.281.10,PB.281.6"; gene_id "chr1:10536655-10544670W"; flanks "10541177^,10543158^"; structure "1-3^4-,2-"; splice_chain "10541518-10541873^10541975-,10541748-"; sources "Undefined,Undefined"; NMorMRNA "null"; dimension "2_7"; degree "4";
chr1	Undefined	as_event	10541177	10543158	.	+	.	transcript_id "PB.281.15,PB.281.6"; gene_id "chr1:10536655-10544670W"; flanks "10541177^,10543158^"; structure "1-3^4-,2-"; splice_chain "10541518-10541873^10541972-,10541748-"; sources "Undefined,Undefined"; NMorMRNA "null"; dimension "2_7"; degree "4";
chr1	Undefined	as_event	10541177	10543158	.	+	.	transcript_id "PB.281.7,PB.281.6"; gene_id "chr1:10536655-10544670W"; flanks "10541177^,10543158^"; structure "1-3^4-,2-"; splice_chain "10541518-10541873^10541960-,10541748-"; sources "Undefined,Undefined"; NMorMRNA "null"; dimension "2_7"; degree "4";
chr1	Undefined	as_event	10540992	10543158	.	+	.	transcript_id "PB.281.12/PB.281.14,PB.281.13"; gene_id "chr1:10536655-10544670W"; flanks "10540992[,10543158^"; structure "1^3-,2^4-"; splice_chain "10541177^10541518-,10541181^10541748-"; sources "Undefined,Undefined"; NMorMRNA "null"; dimension "2_2"; degree "4";
chr1	Undefined	as_event	10540988	10543158	.	+	.	transcript_id "PB.281.11,PB.281.10"; gene_id "chr1:10536655-10544670W"; flanks "10540988[,10543158^"; structure "0,1^2-3^4-"; splice_chain ",10541177^10541518-10541873^10541975-"; sources "Undefined,Undefined"; NMorMRNA "null"; dimension "2_3"; degree "4";
chr1	Undefined	as_event	10540988	10543158	.	+	.	transcript_id "PB.281.11,PB.281.9"; gene_id "chr1:10536655-10544670W"; flanks "10540988[,10543158^"; structure "0,1^2-3^4-"; splice_chain ",10541177^10541518-10541525^10541748-"; sources "Undefined,Undefined"; NMorMRNA "null"; dimension "2_3"; degree "4";
chr1	Undefined	as_event	10536992	10543158	.	+	.	transcript_id "PB.281.3,PB.281.1"; gene_id "chr1:10536655-10544670W"; flanks "10536992^,10543158^"; structure "1-3^4-,2-"; splice_chain "10541518-10541873^10541960-,10541748-"; sources "Undefined,Undefined"; NMorMRNA "null"; dimension "2_2"; degree "4";
chr1	Undefined	as_event	10673817	10674327	.	+	.	transcript_id "PB.285.1,PB.285.2"; gene_id "chr1:10672612-10677483W"; flanks "10673817-,10674327^"; structure "0,1^2-"; splice_chain ",10674079^10674159-"; sources "Undefined,Undefined"; NMorMRNA "null"; dimension "2_2"; degree "4";
chr1	Undefined	as_event	11389756	11390175	.	+	.	transcript_id "PB.293.10,PB.293.11"; gene_id "chr1:11090881-11941745W"; flanks "11389756[,11390175-"; structure "1^,2^"; splice_chain "11390059^,11390111^"; sources "Undefined,Undefined"; NMorMRNA "null"; dimension "2_2"; degree "4";
chr1	Undefined	as_event	11389753	11390175	.	+	.	transcript_id "PB.293.9,PB.293.8"; gene_id "chr1:11090881-11941745W"; flanks "11389753[,11390175-"; structure "1^,2^"; splice_chain "11389964^,11390059^"; sources "Undefined,Undefined"; NMorMRNA "null"; dimension "2_2"; degree "4";
chr1	Undefined	as_event	11392003	11392842	.	+	.	transcript_id "PB.293.11/PB.293.7/PB.293.9,PB.293.12"; gene_id "chr1:11090881-11941745W"; flanks "11392003-,11392842-"; structure "1^,2^"; splice_chain "11392125^,11392128^"; sources "Undefined,Undefined"; NMorMRNA "null"; dimension "2_2"; degree "4";
chr1	Undefined	as_event	11392003	11393023	.	+	.	transcript_id "PB.293.10,PB.293.11/PB.293.7/PB.293.9"; gene_id "chr1:11090881-11941745W"; flanks "11392003-,11393023^"; structure "1^3-4^6-,2^5-"; splice_chain "11392122^11392275-11392777^11392843-,11392125^11392842-"; sources "Undefined,Undefined"; NMorMRNA "null"; dimension "2_3"; degree "4";
chr1	Undefined	as_event	11392003	11393023	.	+	.	transcript_id "PB.293.10,PB.293.12"; gene_id "chr1:11090881-11941745W"; flanks "11392003-,11393023^"; structure "1^3-4^6-,2^5-"; splice_chain "11392122^11392275-11392777^11392843-,11392128^11392842-"; sources "Undefined,Undefined"; NMorMRNA "null"; dimension "2_3"; degree "4";
chr1	Undefined	as_event	11393757	11395110	.	+	.	transcript_id "PB.293.10,PB.293.11/PB.293.12/PB.293.7/PB.293.9"; gene_id "chr1:11090881-11941745W"; flanks "11393757-,11395110^"; structure "0,1^2-3^4-"; splice_chain ",11393885^11394419-11394487^11394988-"; sources "Undefined,Undefined"; NMorMRNA "null"; dimension "2_2"; degree "4";
chr1	Undefined	as_event	11690404	11690786	.	+	.	transcript_id "PB.293.23,PB.293.22"; gene_id "chr1:11090881-11941745W"; flanks "11690404-,11690786^"; structure "0,1^2-"; splice_chain ",11690497^11690738-"; sources "Undefined,Undefined"; NMorMRNA "null"; dimension "2_2"; degree "4";
chr1	Undefined	as_event	11691107	11692654	.	+	.	transcript_id "PB.293.23,PB.293.22"; gene_id "chr1:11090881-11941745W"; flanks "11691107-,11692654^"; structure "0,1^2-"; splice_chain ",11691257^11692598-"; sources "Undefined,Undefined"; NMorMRNA "null"; dimension "2_2"; degree "4";
chr1	Undefined	as_event	11790539	11790844	.	+	.	transcript_id "PB.293.24,PB.293.26"; gene_id "chr1:11090881-11941745W"; flanks "11790539^,11790844^"; structure "1-,2-"; splice_chain "11790716-,11790723-"; sources "Undefined,Undefined"; NMorMRNA "null"; dimension "2_2"; degree "4";
chr1	Undefined	as_event	11940803	11941521	.	+	.	transcript_id "PB.293.1/PB.293.28/PB.293.30/PB.293.31,PB.293.13"; gene_id "chr1:11090881-11941745W"; flanks "11940803-,11941521]"; structure "0,1^2-"; splice_chain ",11941281^11941292-"; sources "Undefined,Undefined"; NMorMRNA "null"; dimension "2_2"; degree "4";
chr1	Undefined	as_event	12098960	12099145	.	+	.	transcript_id "PB.299.1/PB.299.2/PB.299.3/PB.299.4/PB.299.5/PB.299.7,PB.299.6"; gene_id "chr1:12096401-12104578W"; flanks "12098960-,12099145-"; structure "1^,2^"; splice_chain "12099039^,12099044^"; sources "Undefined,Undefined"; NMorMRNA "null"; dimension "2_2"; degree "4";
chr1	Undefined	as_event	12099145	12099750	.	+	.	transcript_id "PB.299.1/PB.299.2/PB.299.3/PB.299.4/PB.299.5,PB.299.6"; gene_id "chr1:12096401-12104578W"; flanks "12099145-,12099750^"; structure "1^3-,2^4-"; splice_chain "12099195^12099651-,12099197^12099659-"; sources "Undefined,Undefined"; NMorMRNA "null"; dimension "2_2"; degree "4";
chr1	Undefined	as_event	12099145	12100057	.	+	.	transcript_id "PB.299.7,PB.299.1/PB.299.2/PB.299.3/PB.299.4/PB.299.5"; gene_id "chr1:12096401-12104578W"; flanks "12099145-,12100057^"; structure "0,1^2-3^4-"; splice_chain ",12099195^12099651-12099750^12099975-"; sources "Undefined,Undefined"; NMorMRNA "null"; dimension "2_3"; degree "4";
chr1	Undefined	as_event	12099145	12100057	.	+	.	transcript_id "PB.299.7,PB.299.6"; gene_id "chr1:12096401-12104578W"; flanks "12099145-,12100057^"; structure "0,1^2-3^4-"; splice_chain ",12099197^12099659-12099750^12099975-"; sources "Undefined,Undefined"; NMorMRNA "null"; dimension "2_3"; degree "4";
chr1	Undefined	as_event	12144527	12144870	.	+	.	transcript_id "PB.301.1,PB.301.2"; gene_id "chr1:12143604-12148506W"; flanks "12144527-,12144870^"; structure "1^3-,2^4-"; splice_chain "12144693^12144811-,12144696^12144813-"; sources "Undefined,Undefined"; NMorMRNA "null"; dimension "2_2"; degree "4";
chr1	Undefined	as_event	12147968	12148129	.	+	.	transcript_id "PB.301.2/PB.301.3,PB.301.1"; gene_id "chr1:12143604-12148506W"; flanks "12147968-,12148129-"; structure "1^,2^"; splice_chain "12148053^,12148057^"; sources "Undefined,Undefined"; NMorMRNA "null"; dimension "2_2"; degree "4";
chr1	Undefined	as_event	12182430	12184435	.	+	.	transcript_id "PB.304.3,PB.304.2"; gene_id "chr1:12182342-12186637W"; flanks "12182430[,12184435^"; structure "0,1^2-"; splice_chain ",12182607^12182685-"; sources "Undefined,Undefined"; NMorMRNA "null"; dimension "2_2"; degree "4";
chr1	Undefined	as_event	12184565	12185157	.	+	.	transcript_id "PB.304.10/PB.304.3/PB.304.9,PB.304.1/PB.304.2/PB.304.6/PB.304.7/PB.304.8"; gene_id "chr1:12182342-12186637W"; flanks "12184565-,12185157^"; structure "0,1^2-"; splice_chain ",12184700^12185021-"; sources "Undefined,Undefined"; NMorMRNA "null"; dimension "2_2"; degree "4";
chr1	Undefined	as_event	12307195	12309221	.	+	.	transcript_id "PB.307.3,PB.307.1/PB.307.2"; gene_id "chr1:12306586-12314379W"; flanks "12307195^,12309221-"; structure "0,1-2^"; splice_chain ",12308485-12308904^"; sources "Undefined,Undefined"; NMorMRNA "null"; dimension "2_2"; degree "4";
chr1	Undefined	as_event	12312653	12312878	.	+	.	transcript_id "PB.307.1,PB.307.2/PB.307.3"; gene_id "chr1:12306586-12314379W"; flanks "12312653-,12312878^"; structure "0,1^2-"; splice_chain ",12312721^12312829-"; sources "Undefined,Undefined"; NMorMRNA "null"; dimension "2_2"; degree "4";
chr1	Undefined	as_event	12480029	12484716	.	+	.	transcript_id "PB.312.3,PB.312.2"; gene_id "chr1:12372493-13040136W"; flanks "12480029-,12484716^"; structure "0,1^2-"; splice_chain ",12480175^12484621-"; sources "Undefined,Undefined"; NMorMRNA "null"; dimension "2_2"; degree "4";
chr1	Undefined	as_event	12480029	12485204	.	+	.	transcript_id "PB.312.4,PB.312.2"; gene_id "chr1:12372493-13040136W"; flanks "12480029-,12485204^"; structure "1^8-,2^3-4^5-6^7-"; splice_chain "12480136^12485163-,12480175^12484621-12484716^12484850-12484981^12485088-"; sources "Undefined,Undefined"; NMorMRNA "null"; dimension "2_3"; degree "4";
chr1	Undefined	as_event	12480029	12485204	.	+	.	transcript_id "PB.312.4,PB.312.3"; gene_id "chr1:12372493-13040136W"; flanks "12480029-,12485204^"; structure "1^6-,2^3-4^5-"; splice_chain "12480136^12485163-,12484716^12484850-12484981^12485088-"; sources "Undefined,Undefined"; NMorMRNA "null"; dimension "2_3"; degree "4";
chr1	Undefined	as_event	12572523	12573374	.	+	.	transcript_id "PB.312.7,PB.312.8"; gene_id "chr1:12372493-13040136W"; flanks "12572523-,12573374^"; structure "0,1^2-3^4-"; splice_chain ",12572633^12572775-12572855^12573284-"; sources "Undefined,Undefined"; NMorMRNA "null"; dimension "2_2"; degree "4";
chr1	Undefined	as_event	12975861	12976847	.	+	.	transcript_id "PB.312.28/PB.312.40,PB.312.29/PB.312.30/PB.312.31/PB.312.32/PB.312.33/PB.312.34/PB.312.35/PB.312.36/PB.312.37/PB.312.38/PB.312.39"; gene_id "chr1:12372493-13040136W"; flanks "12975861-,12976847^"; structure "0,1^2-"; splice_chain ",12975952^12976582-"; sources "Undefined,Undefined"; NMorMRNA "null"; dimension "2_2"; degree "4";
chr1	Undefined	as_event	12977457	12977799	.	+	.	transcript_id "PB.312.39,PB.312.28/PB.312.29/PB.312.30/PB.312.31/PB.312.32/PB.312.33/PB.312.34/PB.312.35/PB.312.36/PB.312.37/PB.312.38/PB.312.40"; gene_id "chr1:12372493-13040136W"; flanks "12977457-,12977799^"; structure "0,1^2-"; splice_chain ",12977555^12977645-"; sources "Undefined,Undefined"; NMorMRNA "null"; dimension "2_2"; degree "4";
chr1	Undefined	as_event	12977799	12978023	.	+	.	transcript_id "PB.312.28/PB.312.29/PB.312.30/PB.312.31/PB.312.32/PB.312.33/PB.312.34/PB.312.35/PB.312.36/PB.312.37/PB.312.38/PB.312.40,PB.312.39"; gene_id "chr1:12372493-13040136W"; flanks "12977799^,12978023^"; structure "1-,2-"; splice_chain "12977919-,12977927-"; sources "Undefined,Undefined"; NMorMRNA "null"; dimension "2_2"; degree "4";
chr1	Undefined	as_event	12978204	12980003	.	+	.	transcript_id "PB.312.38/PB.312.39,PB.312.29/PB.312.30/PB.312.31/PB.312.32/PB.312.33/PB.312.35/PB.312.36/PB.312.37"; gene_id "chr1:12372493-13040136W"; flanks "12978204-,12980003^"; structure "0,1^2-"; splice_chain ",12978290^12979919-"; sources "Undefined,Undefined"; NMorMRNA "null"; dimension "2_2"; degree "4";
chr1	Undefined	as_event	12978204	12981049	.	+	.	transcript_id "PB.312.28,PB.312.40"; gene_id "chr1:12372493-13040136W"; flanks "12978204-,12981049]"; structure "0,1^2-"; splice_chain ",12980009^12980051-"; sources "Undefined,Undefined"; NMorMRNA "null"; dimension "2_3"; degree "4";
chr1	Undefined	as_event	12978204	12981049	.	+	.	transcript_id "PB.312.28,PB.312.32"; gene_id "chr1:12372493-13040136W"; flanks "12978204-,12981049]"; structure "0,1^2-3^4-"; splice_chain ",12978290^12979919-12980003^12980081-"; sources "Undefined,Undefined"; NMorMRNA "null"; dimension "2_3"; degree "4";
chr1	Undefined	as_event	12978204	12981049	.	+	.	transcript_id "PB.312.32,PB.312.40"; gene_id "chr1:12372493-13040136W"; flanks "12978204-,12981049]"; structure "1^2-3^6-,4^5-"; splice_chain "12978290^12979919-12980003^12980081-,12980009^12980051-"; sources "Undefined,Undefined"; NMorMRNA "null"; dimension "2_3"; degree "4";
chr1	Undefined	as_event	12980081	12981255	.	+	.	transcript_id "PB.312.29/PB.312.35/PB.312.36,PB.312.30/PB.312.31/PB.312.38"; gene_id "chr1:12372493-13040136W"; flanks "12980081-,12981255^"; structure "0,1^2-"; splice_chain ",12980228^12981179-"; sources "Undefined,Undefined"; NMorMRNA "null"; dimension "2_2"; degree "4";
chr1	Undefined	as_event	12981255	12981424	.	+	.	transcript_id "PB.312.30/PB.312.31/PB.312.36/PB.312.38,PB.312.29/PB.312.35"; gene_id "chr1:12372493-13040136W"; flanks "12981255^,12981424^"; structure "1-,2-"; splice_chain "12981344-,12981348-"; sources "Undefined,Undefined"; NMorMRNA "null"; dimension "2_2"; degree "4";
chr1	Undefined	as_event	12981179	12981424	.	+	.	transcript_id "PB.312.33,PB.312.30/PB.312.31/PB.312.38"; gene_id "chr1:12372493-13040136W"; flanks "12981179-,12981424^"; structure "0,1^2-"; splice_chain ",12981255^12981344-"; sources "Undefined,Undefined"; NMorMRNA "null"; dimension "2_2"; degree "4";
chr1	Undefined	as_event	12980081	12981424	.	+	.	transcript_id "PB.312.37,PB.312.29/PB.312.35"; gene_id "chr1:12372493-13040136W"; flanks "12980081-,12981424^"; structure "0,1^2-"; splice_chain ",12981255^12981348-"; sources "Undefined,Undefined"; NMorMRNA "null"; dimension "2_5"; degree "4";
chr1	Undefined	as_event	12980081	12981424	.	+	.	transcript_id "PB.312.37,PB.312.36"; gene_id "chr1:12372493-13040136W"; flanks "12980081-,12981424^"; structure "0,1^2-"; splice_chain ",12981255^12981344-"; sources "Undefined,Undefined"; NMorMRNA "null"; dimension "2_5"; degree "4";
chr1	Undefined	as_event	12980081	12981424	.	+	.	transcript_id "PB.312.37,PB.312.33"; gene_id "chr1:12372493-13040136W"; flanks "12980081-,12981424^"; structure "0,1^2-"; splice_chain ",12980228^12981179-"; sources "Undefined,Undefined"; NMorMRNA "null"; dimension "2_5"; degree "4";
chr1	Undefined	as_event	12980081	12981424	.	+	.	transcript_id "PB.312.37,PB.312.30/PB.312.31/PB.312.38"; gene_id "chr1:12372493-13040136W"; flanks "12980081-,12981424^"; structure "0,1^2-3^4-"; splice_chain ",12980228^12981179-12981255^12981344-"; sources "Undefined,Undefined"; NMorMRNA "null"; dimension "2_5"; degree "4";
chr1	Undefined	as_event	12980081	12981424	.	+	.	transcript_id "PB.312.33,PB.312.29/PB.312.35"; gene_id "chr1:12372493-13040136W"; flanks "12980081-,12981424^"; structure "1^2-,3^4-"; splice_chain "12980228^12981179-,12981255^12981348-"; sources "Undefined,Undefined"; NMorMRNA "null"; dimension "2_5"; degree "4";
chr1	Undefined	as_event	12980081	12981424	.	+	.	transcript_id "PB.312.33,PB.312.36"; gene_id "chr1:12372493-13040136W"; flanks "12980081-,12981424^"; structure "1^2-,3^4-"; splice_chain "12980228^12981179-,12981255^12981344-"; sources "Undefined,Undefined"; NMorMRNA "null"; dimension "2_5"; degree "4";
chr1	Undefined	as_event	12982049	12982439	.	+	.	transcript_id "PB.312.29,PB.312.30/PB.312.31/PB.312.33/PB.312.35/PB.312.36/PB.312.37/PB.312.38"; gene_id "chr1:12372493-13040136W"; flanks "12982049-,12982439^"; structure "0,1^2-"; splice_chain ",12982243^12982326-"; sources "Undefined,Undefined"; NMorMRNA "null"; dimension "2_2"; degree "4";
chr1	Undefined	as_event	12982871	12983063	.	+	.	transcript_id "PB.312.30,PB.312.29/PB.312.31/PB.312.33/PB.312.35/PB.312.36/PB.312.37/PB.312.38"; gene_id "chr1:12372493-13040136W"; flanks "12982871^,12983063^"; structure "1-,2-"; splice_chain "12982984-,12982987-"; sources "Undefined,Undefined"; NMorMRNA "null"; dimension "2_2"; degree "4";
chr1	Undefined	as_event	12988026	12988451	.	+	.	transcript_id "PB.312.43,PB.312.41/PB.312.42/PB.312.44"; gene_id "chr1:12372493-13040136W"; flanks "12988026-,12988451^"; structure "0,1^2-"; splice_chain ",12988202^12988398-"; sources "Undefined,Undefined"; NMorMRNA "null"; dimension "2_2"; degree "4";
chr1	Undefined	as_event	12990935	12991290	.	+	.	transcript_id "PB.312.42/PB.312.43,PB.312.41/PB.312.44"; gene_id "chr1:12372493-13040136W"; flanks "12990935-,12991290^"; structure "0,1^2-"; splice_chain ",12991072^12991235-"; sources "Undefined,Undefined"; NMorMRNA "null"; dimension "2_2"; degree "4";
chr1	Undefined	as_event	13356284	13357731	.	+	.	transcript_id "PB.315.5,PB.315.2"; gene_id "chr1:13356087-13371161W"; flanks "13356284^,13357731^"; structure "1-,2-"; splice_chain "13357442-,13357445-"; sources "Undefined,Undefined"; NMorMRNA "null"; dimension "2_3"; degree "4";
chr1	Undefined	as_event	13356284	13357731	.	+	.	transcript_id "PB.315.1/PB.315.3,PB.315.2"; gene_id "chr1:13356087-13371161W"; flanks "13356284^,13357731^"; structure "1-,2-"; splice_chain "13357426-,13357445-"; sources "Undefined,Undefined"; NMorMRNA "null"; dimension "2_3"; degree "4";
chr1	Undefined	as_event	13356284	13357731	.	+	.	transcript_id "PB.315.1/PB.315.3,PB.315.5"; gene_id "chr1:13356087-13371161W"; flanks "13356284^,13357731^"; structure "1-,2-"; splice_chain "13357426-,13357442-"; sources "Undefined,Undefined"; NMorMRNA "null"; dimension "2_3"; degree "4";
chr1	Undefined	as_event	13357426	13358934	.	+	.	transcript_id "PB.315.4,PB.315.1/PB.315.3"; gene_id "chr1:13356087-13371161W"; flanks "13357426-,13358934^"; structure "0,1^2-3^4-"; splice_chain ",13357731^13358317-13358398^13358797-"; sources "Undefined,Undefined"; NMorMRNA "null"; dimension "2_2"; degree "4";
chr1	Undefined	as_event	13356284	13358934	.	+	.	transcript_id "PB.315.4,PB.315.2"; gene_id "chr1:13356087-13371161W"; flanks "13356284^,13358934^"; structure "1-,2-3^4-5^6-"; splice_chain "13357426-,13357445-13357731^13358317-13358398^13358797-"; sources "Undefined,Undefined"; NMorMRNA "null"; dimension "2_4"; degree "4";
chr1	Undefined	as_event	13356284	13358934	.	+	.	transcript_id "PB.315.4,PB.315.5"; gene_id "chr1:13356087-13371161W"; flanks "13356284^,13358934^"; structure "1-,2-3^4-5^6-"; splice_chain "13357426-,13357442-13357731^13358317-13358398^13358797-"; sources "Undefined,Undefined"; NMorMRNA "null"; dimension "2_4"; degree "4";
chr1	Undefined	as_event	13359610	13359873	.	+	.	transcript_id "PB.315.5,PB.315.1/PB.315.2/PB.315.4"; gene_id "chr1:13356087-13371161W"; flanks "13359610-,13359873-"; structure "1^,2^"; splice_chain "13359765^,13359788^"; sources "Undefined,Undefined"; NMorMRNA "null"; dimension "2_2"; degree "4";
chr1	Undefined	as_event	13359610	13360024	.	+	.	transcript_id "PB.315.3,PB.315.1/PB.315.2/PB.315.4"; gene_id "chr1:13356087-13371161W"; flanks "13359610-,13360024^"; structure "0,1^2-"; splice_chain ",13359788^13359873-"; sources "Undefined,Undefined"; NMorMRNA "null"; dimension "2_3"; degree "4";
chr1	Undefined	as_event	13359610	13360024	.	+	.	transcript_id "PB.315.3,PB.315.5"; gene_id "chr1:13356087-13371161W"; flanks "13359610-,13360024^"; structure "0,1^2-"; splice_chain ",13359765^13359873-"; sources "Undefined,Undefined"; NMorMRNA "null"; dimension "2_3"; degree "4";
chr1	Undefined	as_event	13587888	13588758	.	+	.	transcript_id "PB.318.2/PB.318.5,PB.318.4"; gene_id "chr1:13585570-13590241W"; flanks "13587888^,13588758^"; structure "1-,2-"; splice_chain "13588642-,13588648-"; sources "Undefined,Undefined"; NMorMRNA "null"; dimension "2_2"; degree "4";
chr1	Undefined	as_event	13588642	13590241	.	+	.	transcript_id "PB.318.1,PB.318.5"; gene_id "chr1:13585570-13590241W"; flanks "13588642-,13590241]"; structure "0,1^2-"; splice_chain ",13588758^13589554-"; sources "Undefined,Undefined"; NMorMRNA "null"; dimension "2_2"; degree "4";
chr1	Undefined	as_event	13591933	13593279	.	+	.	transcript_id "PB.319.1/PB.319.2/PB.319.3/PB.319.4,PB.319.5"; gene_id "chr1:13591537-13603718W"; flanks "13591933^,13593279-"; structure "0,1-2^"; splice_chain ",13592103-13592550^"; sources "Undefined,Undefined"; NMorMRNA "null"; dimension "2_2"; degree "4";
chr1	Undefined	as_event	13592103	13593457	.	+	.	transcript_id "PB.319.6,PB.319.5"; gene_id "chr1:13591537-13603718W"; flanks "13592103-,13593457^"; structure "0,1^2-"; splice_chain ",13592550^13593279-"; sources "Undefined,Undefined"; NMorMRNA "null"; dimension "2_2"; degree "4";
chr1	Undefined	as_event	13591933	13593457	.	+	.	transcript_id "PB.319.6,PB.319.1/PB.319.2/PB.319.3/PB.319.4"; gene_id "chr1:13591537-13603718W"; flanks "13591933^,13593457^"; structure "1-,2-"; splice_chain "13592103-,13593279-"; sources "Undefined,Undefined"; NMorMRNA "null"; dimension "2_3"; degree "4";
chr1	Undefined	as_event	13593610	13594475	.	+	.	transcript_id "PB.319.1/PB.319.2/PB.319.3/PB.319.4/PB.319.5,PB.319.6"; gene_id "chr1:13591537-13603718W"; flanks "13593610^,13594475^"; structure "1-,2-"; splice_chain "13594353-,13594388-"; sources "Undefined,Undefined"; NMorMRNA "null"; dimension "2_2"; degree "4";
chr1	Undefined	as_event	13595176	13597044	.	+	.	transcript_id "PB.319.4,PB.319.3/PB.319.5/PB.319.6"; gene_id "chr1:13591537-13603718W"; flanks "13595176-,13597044^"; structure "0,1^2-"; splice_chain ",13595259^13596865-"; sources "Undefined,Undefined"; NMorMRNA "null"; dimension "2_2"; degree "4";
chr1	Undefined	as_event	13596865	13597159	.	+	.	transcript_id "PB.319.1,PB.319.3/PB.319.5/PB.319.6"; gene_id "chr1:13591537-13603718W"; flanks "13596865-,13597159-"; structure "1^,2^"; splice_chain "13597015^,13597044^"; sources "Undefined,Undefined"; NMorMRNA "null"; dimension "2_2"; degree "4";
chr1	Undefined	as_event	13595176	13597159	.	+	.	transcript_id "PB.319.1,PB.319.4"; gene_id "chr1:13591537-13603718W"; flanks "13595176-,13597159-"; structure "1^2-3^,4^"; splice_chain "13595259^13596865-13597015^,13597044^"; sources "Undefined,Undefined"; NMorMRNA "null"; dimension "2_3"; degree "4";
chr1	Undefined	as_event	13597159	13599920	.	+	.	transcript_id "PB.319.11,PB.319.1/PB.319.3/PB.319.4/PB.319.5/PB.319.6/PB.319.7/PB.319.8"; gene_id "chr1:13591537-13603718W"; flanks "13597159-,13599920^"; structure "0,1^2-3^4-"; splice_chain ",13597287^13599130-13599204^13599831-"; sources "Undefined,Undefined"; NMorMRNA "null"; dimension "2_2"; degree "4";
chr1	Undefined	as_event	13601208	13601380	.	+	.	transcript_id "PB.319.1/PB.319.11/PB.319.12/PB.319.3/PB.319.4/PB.319.5/PB.319.6/PB.319.8,PB.319.7"; gene_id "chr1:13591537-13603718W"; flanks "13601208^,13601380^"; structure "1-,2-"; splice_chain "13601284-,13601293-"; sources "Undefined,Undefined"; NMorMRNA "null"; dimension "2_2"; degree "4";
chr1	Undefined	as_event	13602117	13602542	.	+	.	transcript_id "PB.319.12,PB.319.1/PB.319.11/PB.319.3/PB.319.4/PB.319.5/PB.319.6/PB.319.7/PB.319.8"; gene_id "chr1:13591537-13603718W"; flanks "13602117-,13602542^"; structure "0,1^2-"; splice_chain ",13602200^13602384-"; sources "Undefined,Undefined"; NMorMRNA "null"; dimension "2_2"; degree "4";
chr1	Undefined	as_event	13602542	13602739	.	+	.	transcript_id "PB.319.1/PB.319.11/PB.319.3/PB.319.4/PB.319.5/PB.319.6/PB.319.7/PB.319.8,PB.319.12"; gene_id "chr1:13591537-13603718W"; flanks "13602542^,13602739^"; structure "1-,2-"; splice_chain "13602619-,13602625-"; sources "Undefined,Undefined"; NMorMRNA "null"; dimension "2_2"; degree "4";
chr1	Undefined	as_event	13741652	13743089	.	+	.	transcript_id "PB.322.2,PB.322.3"; gene_id "chr1:13740523-13743912W"; flanks "13741652^,13743089^"; structure "1-,2-"; splice_chain "13742743-,13742746-"; sources "Undefined,Undefined"; NMorMRNA "null"; dimension "2_2"; degree "4";
chr1	Undefined	as_event	14096454	14096632	.	+	.	transcript_id "PB.327.4/PB.327.5,PB.327.1/PB.327.3/PB.327.6"; gene_id "chr1:14093500-14100467W"; flanks "14096454-,14096632-"; structure "1^,2^"; splice_chain "14096515^,14096540^"; sources "Undefined,Undefined"; NMorMRNA "null"; dimension "2_2"; degree "4";
chr1	Undefined	as_event	14096718	14097337	.	+	.	transcript_id "PB.327.5,PB.327.4/PB.327.6"; gene_id "chr1:14093500-14100467W"; flanks "14096718^,14097337^"; structure "1-,2-"; splice_chain "14097255-,14097261-"; sources "Undefined,Undefined"; NMorMRNA "null"; dimension "2_2"; degree "4";
chr1	Undefined	as_event	14096718	14098653	.	+	.	transcript_id "PB.327.4/PB.327.6,PB.327.3"; gene_id "chr1:14093500-14100467W"; flanks "14096718^,14098653^"; structure "1-2^3-,4-"; splice_chain "14097261-14097337^14097439-,14098600-"; sources "Undefined,Undefined"; NMorMRNA "null"; dimension "2_3"; degree "4";
chr1	Undefined	as_event	14096718	14098653	.	+	.	transcript_id "PB.327.5,PB.327.3"; gene_id "chr1:14093500-14100467W"; flanks "14096718^,14098653^"; structure "1-2^3-,4-"; splice_chain "14097255-14097337^14097439-,14098600-"; sources "Undefined,Undefined"; NMorMRNA "null"; dimension "2_3"; degree "4";
chr1	Undefined	as_event	14096632	14098653	.	+	.	transcript_id "PB.327.1,PB.327.3"; gene_id "chr1:14093500-14100467W"; flanks "14096632-,14098653^"; structure "0,1^2-"; splice_chain ",14096718^14098600-"; sources "Undefined,Undefined"; NMorMRNA "null"; dimension "2_4"; degree "4";
chr1	Undefined	as_event	14096632	14098653	.	+	.	transcript_id "PB.327.1,PB.327.4/PB.327.6"; gene_id "chr1:14093500-14100467W"; flanks "14096632-,14098653^"; structure "0,1^2-3^4-"; splice_chain ",14096718^14097261-14097337^14097439-"; sources "Undefined,Undefined"; NMorMRNA "null"; dimension "2_4"; degree "4";
chr1	Undefined	as_event	14096632	14098653	.	+	.	transcript_id "PB.327.1,PB.327.5"; gene_id "chr1:14093500-14100467W"; flanks "14096632-,14098653^"; structure "0,1^2-3^4-"; splice_chain ",14096718^14097255-14097337^14097439-"; sources "Undefined,Undefined"; NMorMRNA "null"; dimension "2_4"; degree "4";
chr1	Undefined	as_event	14096454	14098653	.	+	.	transcript_id "PB.327.2,PB.327.7"; gene_id "chr1:14093500-14100467W"; flanks "14096454-,14098653^"; structure "0,1^2-"; splice_chain ",14096575^14096636-"; sources "Undefined,Undefined"; NMorMRNA "null"; dimension "2_8"; degree "4";
chr1	Undefined	as_event	14096454	14098653	.	+	.	transcript_id "PB.327.2,PB.327.8"; gene_id "chr1:14093500-14100467W"; flanks "14096454-,14098653^"; structure "0,1^2-"; splice_chain ",14096537^14096606-"; sources "Undefined,Undefined"; NMorMRNA "null"; dimension "2_8"; degree "4";
chr1	Undefined	as_event	14096454	14098653	.	+	.	transcript_id "PB.327.2,PB.327.1"; gene_id "chr1:14093500-14100467W"; flanks "14096454-,14098653^"; structure "0,1^2-"; splice_chain ",14096540^14096632-"; sources "Undefined,Undefined"; NMorMRNA "null"; dimension "2_8"; degree "4";
chr1	Undefined	as_event	14096454	14098653	.	+	.	transcript_id "PB.327.2,PB.327.3"; gene_id "chr1:14093500-14100467W"; flanks "14096454-,14098653^"; structure "0,1^2-3^4-"; splice_chain ",14096540^14096632-14096718^14098600-"; sources "Undefined,Undefined"; NMorMRNA "null"; dimension "2_8"; degree "4";
chr1	Undefined	as_event	14096454	14098653	.	+	.	transcript_id "PB.327.2,PB.327.6"; gene_id "chr1:14093500-14100467W"; flanks "14096454-,14098653^"; structure "0,1^2-3^4-5^6-"; splice_chain ",14096540^14096632-14096718^14097261-14097337^14097439-"; sources "Undefined,Undefined"; NMorMRNA "null"; dimension "2_8"; degree "4";
chr1	Undefined	as_event	14096454	14098653	.	+	.	transcript_id "PB.327.2,PB.327.4"; gene_id "chr1:14093500-14100467W"; flanks "14096454-,14098653^"; structure "0,1^2-3^4-5^6-"; splice_chain ",14096515^14096632-14096718^14097261-14097337^14097439-"; sources "Undefined,Undefined"; NMorMRNA "null"; dimension "2_8"; degree "4";
chr1	Undefined	as_event	14096454	14098653	.	+	.	transcript_id "PB.327.2,PB.327.5"; gene_id "chr1:14093500-14100467W"; flanks "14096454-,14098653^"; structure "0,1^2-3^4-5^6-"; splice_chain ",14096515^14096632-14096718^14097255-14097337^14097439-"; sources "Undefined,Undefined"; NMorMRNA "null"; dimension "2_8"; degree "4";
chr1	Undefined	as_event	14096454	14098653	.	+	.	transcript_id "PB.327.8,PB.327.7"; gene_id "chr1:14093500-14100467W"; flanks "14096454-,14098653^"; structure "1^3-,2^4-"; splice_chain "14096537^14096606-,14096575^14096636-"; sources "Undefined,Undefined"; NMorMRNA "null"; dimension "2_8"; degree "4";
chr1	Undefined	as_event	14096454	14098653	.	+	.	transcript_id "PB.327.1,PB.327.7"; gene_id "chr1:14093500-14100467W"; flanks "14096454-,14098653^"; structure "1^3-,2^4-"; splice_chain "14096540^14096632-,14096575^14096636-"; sources "Undefined,Undefined"; NMorMRNA "null"; dimension "2_8"; degree "4";
chr1	Undefined	as_event	14096454	14098653	.	+	.	transcript_id "PB.327.3,PB.327.7"; gene_id "chr1:14093500-14100467W"; flanks "14096454-,14098653^"; structure "1^3-5^6-,2^4-"; splice_chain "14096540^14096632-14096718^14098600-,14096575^14096636-"; sources "Undefined,Undefined"; NMorMRNA "null"; dimension "2_8"; degree "4";
chr1	Undefined	as_event	14096454	14098653	.	+	.	transcript_id "PB.327.6,PB.327.7"; gene_id "chr1:14093500-14100467W"; flanks "14096454-,14098653^"; structure "1^3-5^6-7^8-,2^4-"; splice_chain "14096540^14096632-14096718^14097261-14097337^14097439-,14096575^14096636-"; sources "Undefined,Undefined"; NMorMRNA "null"; dimension "2_8"; degree "4";
chr1	Undefined	as_event	14096454	14098653	.	+	.	transcript_id "PB.327.4,PB.327.7"; gene_id "chr1:14093500-14100467W"; flanks "14096454-,14098653^"; structure "1^3-5^6-7^8-,2^4-"; splice_chain "14096515^14096632-14096718^14097261-14097337^14097439-,14096575^14096636-"; sources "Undefined,Undefined"; NMorMRNA "null"; dimension "2_8"; degree "4";
chr1	Undefined	as_event	14096454	14098653	.	+	.	transcript_id "PB.327.5,PB.327.7"; gene_id "chr1:14093500-14100467W"; flanks "14096454-,14098653^"; structure "1^3-5^6-7^8-,2^4-"; splice_chain "14096515^14096632-14096718^14097255-14097337^14097439-,14096575^14096636-"; sources "Undefined,Undefined"; NMorMRNA "null"; dimension "2_8"; degree "4";
chr1	Undefined	as_event	14096454	14098653	.	+	.	transcript_id "PB.327.8,PB.327.1"; gene_id "chr1:14093500-14100467W"; flanks "14096454-,14098653^"; structure "1^3-,2^4-"; splice_chain "14096537^14096606-,14096540^14096632-"; sources "Undefined,Undefined"; NMorMRNA "null"; dimension "2_8"; degree "4";
chr1	Undefined	as_event	14096454	14098653	.	+	.	transcript_id "PB.327.8,PB.327.3"; gene_id "chr1:14093500-14100467W"; flanks "14096454-,14098653^"; structure "1^3-,2^4-5^6-"; splice_chain "14096537^14096606-,14096540^14096632-14096718^14098600-"; sources "Undefined,Undefined"; NMorMRNA "null"; dimension "2_8"; degree "4";
chr1	Undefined	as_event	14096454	14098653	.	+	.	transcript_id "PB.327.8,PB.327.6"; gene_id "chr1:14093500-14100467W"; flanks "14096454-,14098653^"; structure "1^3-,2^4-5^6-7^8-"; splice_chain "14096537^14096606-,14096540^14096632-14096718^14097261-14097337^14097439-"; sources "Undefined,Undefined"; NMorMRNA "null"; dimension "2_8"; degree "4";
chr1	Undefined	as_event	14096454	14098653	.	+	.	transcript_id "PB.327.4,PB.327.8"; gene_id "chr1:14093500-14100467W"; flanks "14096454-,14098653^"; structure "1^4-5^6-7^8-,2^3-"; splice_chain "14096515^14096632-14096718^14097261-14097337^14097439-,14096537^14096606-"; sources "Undefined,Undefined"; NMorMRNA "null"; dimension "2_8"; degree "4";
chr1	Undefined	as_event	14096454	14098653	.	+	.	transcript_id "PB.327.5,PB.327.8"; gene_id "chr1:14093500-14100467W"; flanks "14096454-,14098653^"; structure "1^4-5^6-7^8-,2^3-"; splice_chain "14096515^14096632-14096718^14097255-14097337^14097439-,14096537^14096606-"; sources "Undefined,Undefined"; NMorMRNA "null"; dimension "2_8"; degree "4";
chr1	Undefined	as_event	14099150	14099480	.	+	.	transcript_id "PB.327.8,PB.327.1/PB.327.2/PB.327.3/PB.327.4/PB.327.5/PB.327.6/PB.327.7"; gene_id "chr1:14093500-14100467W"; flanks "14099150-,14099480-"; structure "1^,2^"; splice_chain "14099296^,14099300^"; sources "Undefined,Undefined"; NMorMRNA "null"; dimension "2_2"; degree "4";
chr1	Undefined	as_event	14101565	14102007	.	+	.	transcript_id "PB.328.2,PB.328.4"; gene_id "chr1:14101564-14102860W"; flanks "14101565[,14102007^"; structure "1^3-4^6-,2^5-"; splice_chain "14101596^14101779-14101940^14101992-,14101643^14101967-"; sources "Undefined,Undefined"; NMorMRNA "null"; dimension "2_2"; degree "4";
chr1	Undefined	as_event	14101565	14102175	.	+	.	transcript_id "PB.328.3,PB.328.5"; gene_id "chr1:14101564-14102860W"; flanks "14101565[,14102175-"; structure "1^,2^"; splice_chain "14101797^,14101851^"; sources "Undefined,Undefined"; NMorMRNA "null"; dimension "2_2"; degree "4";
chr1	Undefined	as_event	14101565	14102253	.	+	.	transcript_id "PB.328.2,PB.328.3"; gene_id "chr1:14101564-14102860W"; flanks "14101565[,14102253^"; structure "1^2-4^5-6^7-,3^8-"; splice_chain "14101596^14101779-14101940^14101992-14102007^14102173-,14101797^14102175-"; sources "Undefined,Undefined"; NMorMRNA "null"; dimension "2_4"; degree "4";
chr1	Undefined	as_event	14101565	14102253	.	+	.	transcript_id "PB.328.2,PB.328.5"; gene_id "chr1:14101564-14102860W"; flanks "14101565[,14102253^"; structure "1^2-4^5-6^7-,3^8-"; splice_chain "14101596^14101779-14101940^14101992-14102007^14102173-,14101851^14102175-"; sources "Undefined,Undefined"; NMorMRNA "null"; dimension "2_4"; degree "4";
chr1	Undefined	as_event	14101565	14102253	.	+	.	transcript_id "PB.328.4,PB.328.3"; gene_id "chr1:14101564-14102860W"; flanks "14101565[,14102253^"; structure "1^3-4^5-,2^6-"; splice_chain "14101643^14101967-14102007^14102173-,14101797^14102175-"; sources "Undefined,Undefined"; NMorMRNA "null"; dimension "2_4"; degree "4";
chr1	Undefined	as_event	14101565	14102253	.	+	.	transcript_id "PB.328.4,PB.328.5"; gene_id "chr1:14101564-14102860W"; flanks "14101565[,14102253^"; structure "1^3-4^5-,2^6-"; splice_chain "14101643^14101967-14102007^14102173-,14101851^14102175-"; sources "Undefined,Undefined"; NMorMRNA "null"; dimension "2_4"; degree "4";
chr1	Undefined	as_event	14463158	14466190	.	+	.	transcript_id "PB.335.1/PB.335.10/PB.335.11/PB.335.13/PB.335.15/PB.335.17/PB.335.2/PB.335.3/PB.335.4/PB.335.5/PB.335.6/PB.335.7/PB.335.8/PB.335.9,PB.335.12"; gene_id "chr1:14462548-14470232W"; flanks "14463158^,14466190^"; structure "1-,2-"; splice_chain "14466103-,14466135-"; sources "Undefined,Undefined"; NMorMRNA "null"; dimension "2_2"; degree "4";
chr1	Undefined	as_event	14463158	14466486	.	+	.	transcript_id "PB.335.14/PB.335.16,PB.335.1/PB.335.10/PB.335.11/PB.335.13/PB.335.15/PB.335.17/PB.335.2/PB.335.3/PB.335.4/PB.335.5/PB.335.6/PB.335.7/PB.335.8/PB.335.9"; gene_id "chr1:14462548-14470232W"; flanks "14463158^,14466486-"; structure "0,1-2^"; splice_chain ",14466103-14466190^"; sources "Undefined,Undefined"; NMorMRNA "null"; dimension "2_3"; degree "4";
chr1	Undefined	as_event	14463158	14466486	.	+	.	transcript_id "PB.335.14/PB.335.16,PB.335.12"; gene_id "chr1:14462548-14470232W"; flanks "14463158^,14466486-"; structure "0,1-2^"; splice_chain ",14466135-14466190^"; sources "Undefined,Undefined"; NMorMRNA "null"; dimension "2_3"; degree "4";
chr1	Undefined	as_event	14466546	14467670	.	+	.	transcript_id "PB.335.1/PB.335.13/PB.335.14/PB.335.16/PB.335.3/PB.335.6/PB.335.7/PB.335.9,PB.335.17"; gene_id "chr1:14462548-14470232W"; flanks "14466546^,14467670-"; structure "0,1-2^"; splice_chain ",14467367-14467577^"; sources "Undefined,Undefined"; NMorMRNA "null"; dimension "2_2"; degree "4";
chr1	Undefined	as_event	14466486	14467670	.	+	.	transcript_id "PB.335.1/PB.335.13/PB.335.14/PB.335.16/PB.335.3/PB.335.6/PB.335.7/PB.335.9,PB.335.10/PB.335.2"; gene_id "chr1:14462548-14470232W"; flanks "14466486-,14467670-"; structure "1^,2^"; splice_chain "14466546^,14466592^"; sources "Undefined,Undefined"; NMorMRNA "null"; dimension "2_3"; degree "4";
chr1	Undefined	as_event	14466486	14467670	.	+	.	transcript_id "PB.335.17,PB.335.10/PB.335.2"; gene_id "chr1:14462548-14470232W"; flanks "14466486-,14467670-"; structure "1^3-4^,2^"; splice_chain "14466546^14467367-14467577^,14466592^"; sources "Undefined,Undefined"; NMorMRNA "null"; dimension "2_3"; degree "4";
chr1	Undefined	as_event	14466546	14467964	.	+	.	transcript_id "PB.335.1/PB.335.13/PB.335.3/PB.335.6/PB.335.9,PB.335.12/PB.335.15"; gene_id "chr1:14462548-14470232W"; flanks "14466546^,14467964^"; structure "1-,2-"; splice_chain "14467670-,14467696-"; sources "Undefined,Undefined"; NMorMRNA "null"; dimension "2_2"; degree "4";
chr1	Undefined	as_event	14466486	14467964	.	+	.	transcript_id "PB.335.5,PB.335.11"; gene_id "chr1:14462548-14470232W"; flanks "14466486-,14467964^"; structure "1^4-,2^3-"; splice_chain "14466543^14467668-,14466561^14467652-"; sources "Undefined,Undefined"; NMorMRNA "null"; dimension "2_6"; degree "4";
chr1	Undefined	as_event	14466486	14467964	.	+	.	transcript_id "PB.335.8,PB.335.11"; gene_id "chr1:14462548-14470232W"; flanks "14466486-,14467964^"; structure "1^4-,2^3-"; splice_chain "14466540^14467667-,14466561^14467652-"; sources "Undefined,Undefined"; NMorMRNA "null"; dimension "2_6"; degree "4";
chr1	Undefined	as_event	14466486	14467964	.	+	.	transcript_id "PB.335.11,PB.335.10"; gene_id "chr1:14462548-14470232W"; flanks "14466486-,14467964^"; structure "1^3-,2^4-"; splice_chain "14466561^14467652-,14466592^14467670-"; sources "Undefined,Undefined"; NMorMRNA "null"; dimension "2_6"; degree "4";
chr1	Undefined	as_event	14466486	14467964	.	+	.	transcript_id "PB.335.12/PB.335.15,PB.335.11"; gene_id "chr1:14462548-14470232W"; flanks "14466486-,14467964^"; structure "1^4-,2^3-"; splice_chain "14466546^14467696-,14466561^14467652-"; sources "Undefined,Undefined"; NMorMRNA "null"; dimension "2_6"; degree "4";
chr1	Undefined	as_event	14466486	14467964	.	+	.	transcript_id "PB.335.1/PB.335.13/PB.335.3/PB.335.6/PB.335.9,PB.335.11"; gene_id "chr1:14462548-14470232W"; flanks "14466486-,14467964^"; structure "1^4-,2^3-"; splice_chain "14466546^14467670-,14466561^14467652-"; sources "Undefined,Undefined"; NMorMRNA "null"; dimension "2_6"; degree "4";
chr1	Undefined	as_event	14466486	14467964	.	+	.	transcript_id "PB.335.8,PB.335.5"; gene_id "chr1:14462548-14470232W"; flanks "14466486-,14467964^"; structure "1^3-,2^4-"; splice_chain "14466540^14467667-,14466543^14467668-"; sources "Undefined,Undefined"; NMorMRNA "null"; dimension "2_6"; degree "4";
chr1	Undefined	as_event	14466486	14467964	.	+	.	transcript_id "PB.335.5,PB.335.10"; gene_id "chr1:14462548-14470232W"; flanks "14466486-,14467964^"; structure "1^3-,2^4-"; splice_chain "14466543^14467668-,14466592^14467670-"; sources "Undefined,Undefined"; NMorMRNA "null"; dimension "2_6"; degree "4";
chr1	Undefined	as_event	14466486	14467964	.	+	.	transcript_id "PB.335.5,PB.335.12/PB.335.15"; gene_id "chr1:14462548-14470232W"; flanks "14466486-,14467964^"; structure "1^3-,2^4-"; splice_chain "14466543^14467668-,14466546^14467696-"; sources "Undefined,Undefined"; NMorMRNA "null"; dimension "2_6"; degree "4";
chr1	Undefined	as_event	14466486	14467964	.	+	.	transcript_id "PB.335.5,PB.335.1/PB.335.13/PB.335.3/PB.335.6/PB.335.9"; gene_id "chr1:14462548-14470232W"; flanks "14466486-,14467964^"; structure "1^3-,2^4-"; splice_chain "14466543^14467668-,14466546^14467670-"; sources "Undefined,Undefined"; NMorMRNA "null"; dimension "2_6"; degree "4";
chr1	Undefined	as_event	14466486	14467964	.	+	.	transcript_id "PB.335.8,PB.335.10"; gene_id "chr1:14462548-14470232W"; flanks "14466486-,14467964^"; structure "1^3-,2^4-"; splice_chain "14466540^14467667-,14466592^14467670-"; sources "Undefined,Undefined"; NMorMRNA "null"; dimension "2_6"; degree "4";
chr1	Undefined	as_event	14466486	14467964	.	+	.	transcript_id "PB.335.8,PB.335.12/PB.335.15"; gene_id "chr1:14462548-14470232W"; flanks "14466486-,14467964^"; structure "1^3-,2^4-"; splice_chain "14466540^14467667-,14466546^14467696-"; sources "Undefined,Undefined"; NMorMRNA "null"; dimension "2_6"; degree "4";
chr1	Undefined	as_event	14466486	14467964	.	+	.	transcript_id "PB.335.8,PB.335.1/PB.335.13/PB.335.3/PB.335.6/PB.335.9"; gene_id "chr1:14462548-14470232W"; flanks "14466486-,14467964^"; structure "1^3-,2^4-"; splice_chain "14466540^14467667-,14466546^14467670-"; sources "Undefined,Undefined"; NMorMRNA "null"; dimension "2_6"; degree "4";
chr1	Undefined	as_event	14466486	14467964	.	+	.	transcript_id "PB.335.12/PB.335.15,PB.335.10"; gene_id "chr1:14462548-14470232W"; flanks "14466486-,14467964^"; structure "1^4-,2^3-"; splice_chain "14466546^14467696-,14466592^14467670-"; sources "Undefined,Undefined"; NMorMRNA "null"; dimension "2_6"; degree "4";
chr1	Undefined	as_event	14466546	14467981	.	+	.	transcript_id "PB.335.14/PB.335.16/PB.335.7,PB.335.4"; gene_id "chr1:14462548-14470232W"; flanks "14466546^,14467981^"; structure "1-,2-"; splice_chain "14467670-,14467696-"; sources "Undefined,Undefined"; NMorMRNA "null"; dimension "2_3"; degree "4";
chr1	Undefined	as_event	14466546	14467981	.	+	.	transcript_id "PB.335.17,PB.335.4"; gene_id "chr1:14462548-14470232W"; flanks "14466546^,14467981^"; structure "1-2^3-,4-"; splice_chain "14467367-14467577^14467670-,14467696-"; sources "Undefined,Undefined"; NMorMRNA "null"; dimension "2_3"; degree "4";
chr1	Undefined	as_event	14466486	14467981	.	+	.	transcript_id "PB.335.4,PB.335.2"; gene_id "chr1:14462548-14470232W"; flanks "14466486-,14467981^"; structure "1^4-,2^3-"; splice_chain "14466546^14467696-,14466592^14467670-"; sources "Undefined,Undefined"; NMorMRNA "null"; dimension "2_4"; degree "4";
chr1	Undefined	as_event	14467696	14468095	.	+	.	transcript_id "PB.335.12/PB.335.15,PB.335.4"; gene_id "chr1:14462548-14470232W"; flanks "14467696-,14468095-"; structure "1^,2^"; splice_chain "14467964^,14467981^"; sources "Undefined,Undefined"; NMorMRNA "null"; dimension "2_2"; degree "4";
chr1	Undefined	as_event	14467670	14468095	.	+	.	transcript_id "PB.335.1/PB.335.10/PB.335.13/PB.335.3/PB.335.6/PB.335.9,PB.335.14/PB.335.16/PB.335.17/PB.335.2/PB.335.7"; gene_id "chr1:14462548-14470232W"; flanks "14467670-,14468095-"; structure "1^,2^"; splice_chain "14467964^,14467981^"; sources "Undefined,Undefined"; NMorMRNA "null"; dimension "2_2"; degree "4";
chr1	Undefined	as_event	14466546	14468095	.	+	.	transcript_id "PB.335.14/PB.335.16/PB.335.7,PB.335.12/PB.335.15"; gene_id "chr1:14462548-14470232W"; flanks "14466546^,14468095-"; structure "1-4^,2-3^"; splice_chain "14467670-14467981^,14467696-14467964^"; sources "Undefined,Undefined"; NMorMRNA "null"; dimension "2_5"; degree "4";
chr1	Undefined	as_event	14466546	14468095	.	+	.	transcript_id "PB.335.17,PB.335.12/PB.335.15"; gene_id "chr1:14462548-14470232W"; flanks "14466546^,14468095-"; structure "1-2^3-6^,4-5^"; splice_chain "14467367-14467577^14467670-14467981^,14467696-14467964^"; sources "Undefined,Undefined"; NMorMRNA "null"; dimension "2_5"; degree "4";
chr1	Undefined	as_event	14466546	14468095	.	+	.	transcript_id "PB.335.1/PB.335.13/PB.335.3/PB.335.6/PB.335.9,PB.335.4"; gene_id "chr1:14462548-14470232W"; flanks "14466546^,14468095-"; structure "1-3^,2-4^"; splice_chain "14467670-14467964^,14467696-14467981^"; sources "Undefined,Undefined"; NMorMRNA "null"; dimension "2_5"; degree "4";
chr1	Undefined	as_event	14466486	14468095	.	+	.	transcript_id "PB.335.11,PB.335.2"; gene_id "chr1:14462548-14470232W"; flanks "14466486-,14468095-"; structure "1^3-5^,2^4-6^"; splice_chain "14466561^14467652-14467964^,14466592^14467670-14467981^"; sources "Undefined,Undefined"; NMorMRNA "null"; dimension "2_10"; degree "4";
chr1	Undefined	as_event	14466486	14468095	.	+	.	transcript_id "PB.335.4,PB.335.11"; gene_id "chr1:14462548-14470232W"; flanks "14466486-,14468095-"; structure "1^4-6^,2^3-5^"; splice_chain "14466546^14467696-14467981^,14466561^14467652-14467964^"; sources "Undefined,Undefined"; NMorMRNA "null"; dimension "2_10"; degree "4";
chr1	Undefined	as_event	14466486	14468095	.	+	.	transcript_id "PB.335.14/PB.335.16/PB.335.7,PB.335.11"; gene_id "chr1:14462548-14470232W"; flanks "14466486-,14468095-"; structure "1^4-6^,2^3-5^"; splice_chain "14466546^14467670-14467981^,14466561^14467652-14467964^"; sources "Undefined,Undefined"; NMorMRNA "null"; dimension "2_10"; degree "4";
chr1	Undefined	as_event	14466486	14468095	.	+	.	transcript_id "PB.335.17,PB.335.11"; gene_id "chr1:14462548-14470232W"; flanks "14466486-,14468095-"; structure "1^3-4^6-8^,2^5-7^"; splice_chain "14466546^14467367-14467577^14467670-14467981^,14466561^14467652-14467964^"; sources "Undefined,Undefined"; NMorMRNA "null"; dimension "2_10"; degree "4";
chr1	Undefined	as_event	14466486	14468095	.	+	.	transcript_id "PB.335.5,PB.335.2"; gene_id "chr1:14462548-14470232W"; flanks "14466486-,14468095-"; structure "1^3-5^,2^4-6^"; splice_chain "14466543^14467668-14467964^,14466592^14467670-14467981^"; sources "Undefined,Undefined"; NMorMRNA "null"; dimension "2_10"; degree "4";
chr1	Undefined	as_event	14466486	14468095	.	+	.	transcript_id "PB.335.5,PB.335.4"; gene_id "chr1:14462548-14470232W"; flanks "14466486-,14468095-"; structure "1^3-5^,2^4-6^"; splice_chain "14466543^14467668-14467964^,14466546^14467696-14467981^"; sources "Undefined,Undefined"; NMorMRNA "null"; dimension "2_10"; degree "4";
chr1	Undefined	as_event	14466486	14468095	.	+	.	transcript_id "PB.335.5,PB.335.14/PB.335.16/PB.335.7"; gene_id "chr1:14462548-14470232W"; flanks "14466486-,14468095-"; structure "1^3-5^,2^4-6^"; splice_chain "14466543^14467668-14467964^,14466546^14467670-14467981^"; sources "Undefined,Undefined"; NMorMRNA "null"; dimension "2_10"; degree "4";
chr1	Undefined	as_event	14466486	14468095	.	+	.	transcript_id "PB.335.5,PB.335.17"; gene_id "chr1:14462548-14470232W"; flanks "14466486-,14468095-"; structure "1^5-7^,2^3-4^6-8^"; splice_chain "14466543^14467668-14467964^,14466546^14467367-14467577^14467670-14467981^"; sources "Undefined,Undefined"; NMorMRNA "null"; dimension "2_10"; degree "4";
chr1	Undefined	as_event	14466486	14468095	.	+	.	transcript_id "PB.335.8,PB.335.2"; gene_id "chr1:14462548-14470232W"; flanks "14466486-,14468095-"; structure "1^3-5^,2^4-6^"; splice_chain "14466540^14467667-14467964^,14466592^14467670-14467981^"; sources "Undefined,Undefined"; NMorMRNA "null"; dimension "2_10"; degree "4";
chr1	Undefined	as_event	14466486	14468095	.	+	.	transcript_id "PB.335.8,PB.335.4"; gene_id "chr1:14462548-14470232W"; flanks "14466486-,14468095-"; structure "1^3-5^,2^4-6^"; splice_chain "14466540^14467667-14467964^,14466546^14467696-14467981^"; sources "Undefined,Undefined"; NMorMRNA "null"; dimension "2_10"; degree "4";
chr1	Undefined	as_event	14466486	14468095	.	+	.	transcript_id "PB.335.8,PB.335.14/PB.335.16/PB.335.7"; gene_id "chr1:14462548-14470232W"; flanks "14466486-,14468095-"; structure "1^3-5^,2^4-6^"; splice_chain "14466540^14467667-14467964^,14466546^14467670-14467981^"; sources "Undefined,Undefined"; NMorMRNA "null"; dimension "2_10"; degree "4";
chr1	Undefined	as_event	14466486	14468095	.	+	.	transcript_id "PB.335.8,PB.335.17"; gene_id "chr1:14462548-14470232W"; flanks "14466486-,14468095-"; structure "1^5-7^,2^3-4^6-8^"; splice_chain "14466540^14467667-14467964^,14466546^14467367-14467577^14467670-14467981^"; sources "Undefined,Undefined"; NMorMRNA "null"; dimension "2_10"; degree "4";
chr1	Undefined	as_event	14466486	14468095	.	+	.	transcript_id "PB.335.4,PB.335.10"; gene_id "chr1:14462548-14470232W"; flanks "14466486-,14468095-"; structure "1^4-6^,2^3-5^"; splice_chain "14466546^14467696-14467981^,14466592^14467670-14467964^"; sources "Undefined,Undefined"; NMorMRNA "null"; dimension "2_10"; degree "4";
chr1	Undefined	as_event	14466486	14468095	.	+	.	transcript_id "PB.335.12/PB.335.15,PB.335.2"; gene_id "chr1:14462548-14470232W"; flanks "14466486-,14468095-"; structure "1^4-5^,2^3-6^"; splice_chain "14466546^14467696-14467964^,14466592^14467670-14467981^"; sources "Undefined,Undefined"; NMorMRNA "null"; dimension "2_10"; degree "4";
chr1	Undefined	as_event	14468568	14469214	.	+	.	transcript_id "PB.335.1/PB.335.10/PB.335.11/PB.335.12/PB.335.13/PB.335.14/PB.335.15/PB.335.16/PB.335.17/PB.335.2/PB.335.3/PB.335.4/PB.335.5/PB.335.6/PB.335.7/PB.335.8,PB.335.18"; gene_id "chr1:14462548-14470232W"; flanks "14468568^,14469214^"; structure "1-,2-"; splice_chain "14468751-,14468771-"; sources "Undefined,Undefined"; NMorMRNA "null"; dimension "2_3"; degree "4";
chr1	Undefined	as_event	14468568	14469214	.	+	.	transcript_id "PB.335.1/PB.335.10/PB.335.11/PB.335.12/PB.335.13/PB.335.14/PB.335.15/PB.335.16/PB.335.17/PB.335.2/PB.335.3/PB.335.4/PB.335.5/PB.335.6/PB.335.7/PB.335.8,PB.335.9"; gene_id "chr1:14462548-14470232W"; flanks "14468568^,14469214^"; structure "1-,2-"; splice_chain "14468751-,14468794-"; sources "Undefined,Undefined"; NMorMRNA "null"; dimension "2_3"; degree "4";
chr1	Undefined	as_event	14468568	14469214	.	+	.	transcript_id "PB.335.18,PB.335.9"; gene_id "chr1:14462548-14470232W"; flanks "14468568^,14469214^"; structure "1-,2-"; splice_chain "14468771-,14468794-"; sources "Undefined,Undefined"; NMorMRNA "null"; dimension "2_3"; degree "4";
chr1	Undefined	as_event	14469214	14469511	.	+	.	transcript_id "PB.335.1/PB.335.10/PB.335.12/PB.335.14/PB.335.5/PB.335.7/PB.335.8,PB.335.13/PB.335.16/PB.335.3/PB.335.9"; gene_id "chr1:14462548-14470232W"; flanks "14469214^,14469511^"; structure "1-,2-"; splice_chain "14469441-,14469447-"; sources "Undefined,Undefined"; NMorMRNA "null"; dimension "2_2"; degree "4";
chr1	Undefined	as_event	14469441	14469609	.	+	.	transcript_id "PB.335.1/PB.335.10/PB.335.12/PB.335.14/PB.335.5/PB.335.7/PB.335.8,PB.335.15/PB.335.17/PB.335.18/PB.335.2/PB.335.6"; gene_id "chr1:14462548-14470232W"; flanks "14469441-,14469609-"; structure "1^,2^"; splice_chain "14469511^,14469515^"; sources "Undefined,Undefined"; NMorMRNA "null"; dimension "2_2"; degree "4";
chr1	Undefined	as_event	14469214	14469609	.	+	.	transcript_id "PB.335.15/PB.335.17/PB.335.18/PB.335.2/PB.335.6,PB.335.13/PB.335.16/PB.335.3/PB.335.9"; gene_id "chr1:14462548-14470232W"; flanks "14469214^,14469609-"; structure "1-4^,2-3^"; splice_chain "14469441-14469515^,14469447-14469511^"; sources "Undefined,Undefined"; NMorMRNA "null"; dimension "2_3"; degree "4";
chr1	Undefined	as_event	14469515	14469737	.	+	.	transcript_id "PB.335.15/PB.335.17/PB.335.18/PB.335.2/PB.335.6,PB.335.11"; gene_id "chr1:14462548-14470232W"; flanks "14469515^,14469737^"; structure "1-,2-"; splice_chain "14469609-,14469647-"; sources "Undefined,Undefined"; NMorMRNA "null"; dimension "2_2"; degree "4";
chr1	Undefined	as_event	14469441	14469737	.	+	.	transcript_id "PB.335.1/PB.335.10/PB.335.12/PB.335.14/PB.335.5/PB.335.7/PB.335.8,PB.335.11"; gene_id "chr1:14462548-14470232W"; flanks "14469441-,14469737^"; structure "1^3-,2^4-"; splice_chain "14469511^14469609-,14469515^14469647-"; sources "Undefined,Undefined"; NMorMRNA "null"; dimension "2_3"; degree "4";
chr1	Undefined	as_event	14469214	14469737	.	+	.	transcript_id "PB.335.11,PB.335.13/PB.335.16/PB.335.3/PB.335.9"; gene_id "chr1:14462548-14470232W"; flanks "14469214^,14469737^"; structure "1-4^6-,2-3^5-"; splice_chain "14469441-14469515^14469647-,14469447-14469511^14469609-"; sources "Undefined,Undefined"; NMorMRNA "null"; dimension "2_4"; degree "4";
chr1	Undefined	as_event	14469515	14469868	.	+	.	transcript_id "PB.335.11,PB.335.4"; gene_id "chr1:14462548-14470232W"; flanks "14469515^,14469868-"; structure "1-3^,2-4^"; splice_chain "14469647-14469737^,14469656-14469762^"; sources "Undefined,Undefined"; NMorMRNA "null"; dimension "2_3"; degree "4";
chr1	Undefined	as_event	14469515	14469868	.	+	.	transcript_id "PB.335.15/PB.335.18/PB.335.2/PB.335.6,PB.335.4"; gene_id "chr1:14462548-14470232W"; flanks "14469515^,14469868-"; structure "1-3^,2-4^"; splice_chain "14469609-14469737^,14469656-14469762^"; sources "Undefined,Undefined"; NMorMRNA "null"; dimension "2_3"; degree "4";
chr1	Undefined	as_event	14469441	14469868	.	+	.	transcript_id "PB.335.1/PB.335.12/PB.335.14/PB.335.5/PB.335.7,PB.335.4"; gene_id "chr1:14462548-14470232W"; flanks "14469441-,14469868-"; structure "1^3-5^,2^4-6^"; splice_chain "14469511^14469609-14469737^,14469515^14469656-14469762^"; sources "Undefined,Undefined"; NMorMRNA "null"; dimension "2_4"; degree "4";
chr1	Undefined	as_event	14469214	14469868	.	+	.	transcript_id "PB.335.4,PB.335.16/PB.335.3/PB.335.9"; gene_id "chr1:14462548-14470232W"; flanks "14469214^,14469868-"; structure "1-4^6-8^,2-3^5-7^"; splice_chain "14469441-14469515^14469656-14469762^,14469447-14469511^14469609-14469737^"; sources "Undefined,Undefined"; NMorMRNA "null"; dimension "2_5"; degree "4";
chr1	Undefined	as_event	14469737	14470118	.	+	.	transcript_id "PB.335.10,PB.335.5/PB.335.7"; gene_id "chr1:14462548-14470232W"; flanks "14469737^,14470118]"; structure "1-,2-"; splice_chain "14469838-,14469868-"; sources "Undefined,Undefined"; NMorMRNA "null"; dimension "2_2"; degree "4";
chr1	Undefined	as_event	14469737	14470123	.	+	.	transcript_id "PB.335.13/PB.335.8,PB.335.14/PB.335.16/PB.335.18"; gene_id "chr1:14462548-14470232W"; flanks "14469737^,14470123]"; structure "1-,2-"; splice_chain "14469838-,14469868-"; sources "Undefined,Undefined"; NMorMRNA "null"; dimension "2_2"; degree "4";
chr1	Undefined	as_event	14484778	14485044	.	+	.	transcript_id "PB.336.6,PB.336.4/PB.336.5"; gene_id "chr1:14484559-14500445W"; flanks "14484778[,14485044-"; structure "1^,2^"; splice_chain "14484923^,14484965^"; sources "Undefined,Undefined"; NMorMRNA "null"; dimension "2_2"; degree "4";
chr1	Undefined	as_event	14485115	14485362	.	+	.	transcript_id "PB.336.1/PB.336.10/PB.336.11/PB.336.12/PB.336.13/PB.336.14/PB.336.15/PB.336.16/PB.336.17/PB.336.18/PB.336.19/PB.336.2/PB.336.20/PB.336.21/PB.336.22/PB.336.23/PB.336.24/PB.336.25/PB.336.26/PB.336.27/PB.336.28/PB.336.29/PB.336.3/PB.336.30/PB.336.31/PB.336.32/PB.336.4/PB.336.5/PB.336.6/PB.336.7/PB.336.8/PB.336.9,PB.336.33"; gene_id "chr1:14484559-14500445W"; flanks "14485115^,14485362…
chr1	Undefined	as_event	14485447	14489468	.	+	.	transcript_id "PB.336.1/PB.336.10/PB.336.11/PB.336.12/PB.336.13/PB.336.14/PB.336.15/PB.336.16/PB.336.17/PB.336.18/PB.336.19/PB.336.2/PB.336.20/PB.336.21/PB.336.22/PB.336.24/PB.336.25/PB.336.26/PB.336.27/PB.336.28/PB.336.29/PB.336.3/PB.336.30/PB.336.31/PB.336.32/PB.336.33/PB.336.34/PB.336.36/PB.336.37/PB.336.38/PB.336.39/PB.336.4/PB.336.40/PB.336.41/PB.336.42/PB.336.43/PB.336.44/PB.336.45/PB.336.4…
chr1	Undefined	as_event	14491178	14491431	.	+	.	transcript_id "PB.336.4,PB.336.61"; gene_id "chr1:14484559-14500445W"; flanks "14491178-,14491431-"; structure "1^,2^"; splice_chain "14491268^,14491361^"; sources "Undefined,Undefined"; NMorMRNA "null"; dimension "2_4"; degree "4";
chr1	Undefined	as_event	14491178	14491431	.	+	.	transcript_id "PB.336.4,PB.336.12"; gene_id "chr1:14484559-14500445W"; flanks "14491178-,14491431-"; structure "1^,2^"; splice_chain "14491268^,14491340^"; sources "Undefined,Undefined"; NMorMRNA "null"; dimension "2_4"; degree "4";
chr1	Undefined	as_event	14491178	14491431	.	+	.	transcript_id "PB.336.4,PB.336.11/PB.336.13/PB.336.14/PB.336.16/PB.336.17/PB.336.19/PB.336.20/PB.336.21/PB.336.22/PB.336.30/PB.336.34/PB.336.35/PB.336.37/PB.336.39/PB.336.42/PB.336.49/PB.336.51/PB.336.56/PB.336.58/PB.336.8/PB.336.9"; gene_id "chr1:14484559-14500445W"; flanks "14491178-,14491431-"; structure "1^,2^"; splice_chain "14491268^,14491333^"; sources "Undefined,Undefined"; NMorMRNA "null…
chr1	Undefined	as_event	14491178	14491431	.	+	.	transcript_id "PB.336.12,PB.336.61"; gene_id "chr1:14484559-14500445W"; flanks "14491178-,14491431-"; structure "1^,2^"; splice_chain "14491340^,14491361^"; sources "Undefined,Undefined"; NMorMRNA "null"; dimension "2_4"; degree "4";
chr1	Undefined	as_event	14491178	14491431	.	+	.	transcript_id "PB.336.11/PB.336.13/PB.336.14/PB.336.16/PB.336.17/PB.336.19/PB.336.20/PB.336.21/PB.336.22/PB.336.30/PB.336.34/PB.336.35/PB.336.37/PB.336.39/PB.336.42/PB.336.49/PB.336.51/PB.336.56/PB.336.58/PB.336.8/PB.336.9,PB.336.61"; gene_id "chr1:14484559-14500445W"; flanks "14491178-,14491431-"; structure "1^,2^"; splice_chain "14491333^,14491361^"; sources "Undefined,Undefined"; NMorMRNA "nul…
chr1	Undefined	as_event	14491178	14491431	.	+	.	transcript_id "PB.336.11/PB.336.13/PB.336.14/PB.336.16/PB.336.17/PB.336.19/PB.336.20/PB.336.21/PB.336.22/PB.336.30/PB.336.34/PB.336.35/PB.336.37/PB.336.39/PB.336.42/PB.336.49/PB.336.51/PB.336.56/PB.336.58/PB.336.8/PB.336.9,PB.336.12"; gene_id "chr1:14484559-14500445W"; flanks "14491178-,14491431-"; structure "1^,2^"; splice_chain "14491333^,14491340^"; sources "Undefined,Undefined"; NMorMRNA "nul…
chr1	Undefined	as_event	14489468	14491431	.	+	.	transcript_id "PB.336.10/PB.336.2/PB.336.24/PB.336.25/PB.336.29/PB.336.32/PB.336.33/PB.336.40/PB.336.45/PB.336.47/PB.336.6/PB.336.60/PB.336.7,PB.336.4"; gene_id "chr1:14484559-14500445W"; flanks "14489468^,14491431-"; structure "0,1-2^"; splice_chain ",14491178-14491268^"; sources "Undefined,Undefined"; NMorMRNA "null"; dimension "2_5"; degree "4";
chr1	Undefined	as_event	14489468	14491431	.	+	.	transcript_id "PB.336.10/PB.336.2/PB.336.24/PB.336.25/PB.336.29/PB.336.32/PB.336.33/PB.336.40/PB.336.45/PB.336.47/PB.336.6/PB.336.60/PB.336.7,PB.336.61"; gene_id "chr1:14484559-14500445W"; flanks "14489468^,14491431-"; structure "0,1-2^"; splice_chain ",14491178-14491361^"; sources "Undefined,Undefined"; NMorMRNA "null"; dimension "2_5"; degree "4";
chr1	Undefined	as_event	14489468	14491431	.	+	.	transcript_id "PB.336.10/PB.336.2/PB.336.24/PB.336.25/PB.336.29/PB.336.32/PB.336.33/PB.336.40/PB.336.45/PB.336.47/PB.336.6/PB.336.60/PB.336.7,PB.336.12"; gene_id "chr1:14484559-14500445W"; flanks "14489468^,14491431-"; structure "0,1-2^"; splice_chain ",14491178-14491340^"; sources "Undefined,Undefined"; NMorMRNA "null"; dimension "2_5"; degree "4";
chr1	Undefined	as_event	14489468	14491431	.	+	.	transcript_id "PB.336.10/PB.336.2/PB.336.24/PB.336.25/PB.336.29/PB.336.32/PB.336.33/PB.336.40/PB.336.45/PB.336.47/PB.336.6/PB.336.60/PB.336.7,PB.336.11/PB.336.13/PB.336.14/PB.336.16/PB.336.17/PB.336.19/PB.336.20/PB.336.21/PB.336.22/PB.336.30/PB.336.34/PB.336.35/PB.336.37/PB.336.39/PB.336.42/PB.336.49/PB.336.51/PB.336.56/PB.336.58/PB.336.8/PB.336.9"; gene_id "chr1:14484559-14500445W"; flanks "1448…
chr1	Undefined	as_event	14491178	14491436	.	+	.	transcript_id "PB.336.53,PB.336.36"; gene_id "chr1:14484559-14500445W"; flanks "14491178-,14491436-"; structure "1^,2^"; splice_chain "14491343^,14491348^"; sources "Undefined,Undefined"; NMorMRNA "null"; dimension "2_3"; degree "4";
chr1	Undefined	as_event	14491178	14491436	.	+	.	transcript_id "PB.336.28,PB.336.36"; gene_id "chr1:14484559-14500445W"; flanks "14491178-,14491436-"; structure "1^,2^"; splice_chain "14491336^,14491348^"; sources "Undefined,Undefined"; NMorMRNA "null"; dimension "2_3"; degree "4";
chr1	Undefined	as_event	14491178	14491436	.	+	.	transcript_id "PB.336.28,PB.336.53"; gene_id "chr1:14484559-14500445W"; flanks "14491178-,14491436-"; structure "1^,2^"; splice_chain "14491336^,14491343^"; sources "Undefined,Undefined"; NMorMRNA "null"; dimension "2_3"; degree "4";
chr1	Undefined	as_event	14485447	14491436	.	+	.	transcript_id "PB.336.36,PB.336.46"; gene_id "chr1:14484559-14500445W"; flanks "14485447-,14491436-"; structure "1^3-4^,2^"; splice_chain "14489468^14491178-14491348^,14489471^"; sources "Undefined,Undefined"; NMorMRNA "null"; dimension "2_3"; degree "4";
chr1	Undefined	as_event	14485447	14491436	.	+	.	transcript_id "PB.336.28,PB.336.46"; gene_id "chr1:14484559-14500445W"; flanks "14485447-,14491436-"; structure "1^3-4^,2^"; splice_chain "14489468^14491178-14491336^,14489471^"; sources "Undefined,Undefined"; NMorMRNA "null"; dimension "2_3"; degree "4";
chr1	Undefined	as_event	14491178	14491447	.	+	.	transcript_id "PB.336.43,PB.336.3"; gene_id "chr1:14484559-14500445W"; flanks "14491178-,14491447-"; structure "1^,2^"; splice_chain "14491333^,14491340^"; sources "Undefined,Undefined"; NMorMRNA "null"; dimension "2_2"; degree "4";
chr1	Undefined	as_event	14491333	14491530	.	+	.	transcript_id "PB.336.19,PB.336.26"; gene_id "chr1:14484559-14500445W"; flanks "14491333^,14491530^"; structure "1-,2-"; splice_chain "14491431-,14491445-"; sources "Undefined,Undefined"; NMorMRNA "null"; dimension "2_2"; degree "4";
chr1	Undefined	as_event	14491340	14491544	.	+	.	transcript_id "PB.336.12,PB.336.3"; gene_id "chr1:14484559-14500445W"; flanks "14491340^,14491544^"; structure "1-,2-"; splice_chain "14491431-,14491447-"; sources "Undefined,Undefined"; NMorMRNA "null"; dimension "2_2"; degree "4";
chr1	Undefined	as_event	14491336	14491544	.	+	.	transcript_id "PB.336.28,PB.336.52"; gene_id "chr1:14484559-14500445W"; flanks "14491336^,14491544^"; structure "1-,2-"; splice_chain "14491436-,14491438-"; sources "Undefined,Undefined"; NMorMRNA "null"; dimension "2_2"; degree "4";
chr1	Undefined	as_event	14491178	14491544	.	+	.	transcript_id "PB.336.44,PB.336.48"; gene_id "chr1:14484559-14500445W"; flanks "14491178-,14491544^"; structure "0,1^2-"; splice_chain ",14491330^14491440-"; sources "Undefined,Undefined"; NMorMRNA "null"; dimension "2_8"; degree "4";
chr1	Undefined	as_event	14491178	14491544	.	+	.	transcript_id "PB.336.44,PB.336.53"; gene_id "chr1:14484559-14500445W"; flanks "14491178-,14491544^"; structure "0,1^2-"; splice_chain ",14491343^14491436-"; sources "Undefined,Undefined"; NMorMRNA "null"; dimension "2_8"; degree "4";
chr1	Undefined	as_event	14491178	14491544	.	+	.	transcript_id "PB.336.44,PB.336.3"; gene_id "chr1:14484559-14500445W"; flanks "14491178-,14491544^"; structure "0,1^2-"; splice_chain ",14491340^14491447-"; sources "Undefined,Undefined"; NMorMRNA "null"; dimension "2_8"; degree "4";
chr1	Undefined	as_event	14491178	14491544	.	+	.	transcript_id "PB.336.44,PB.336.12"; gene_id "chr1:14484559-14500445W"; flanks "14491178-,14491544^"; structure "0,1^2-"; splice_chain ",14491340^14491431-"; sources "Undefined,Undefined"; NMorMRNA "null"; dimension "2_8"; degree "4";
chr1	Undefined	as_event	14491178	14491544	.	+	.	transcript_id "PB.336.44,PB.336.52"; gene_id "chr1:14484559-14500445W"; flanks "14491178-,14491544^"; structure "0,1^2-"; splice_chain ",14491336^14491438-"; sources "Undefined,Undefined"; NMorMRNA "null"; dimension "2_8"; degree "4";
chr1	Undefined	as_event	14491178	14491544	.	+	.	transcript_id "PB.336.44,PB.336.28"; gene_id "chr1:14484559-14500445W"; flanks "14491178-,14491544^"; structure "0,1^2-"; splice_chain ",14491336^14491436-"; sources "Undefined,Undefined"; NMorMRNA "null"; dimension "2_8"; degree "4";
chr1	Undefined	as_event	14491178	14491544	.	+	.	transcript_id "PB.336.44,PB.336.11/PB.336.13/PB.336.20/PB.336.34/PB.336.35/PB.336.37/PB.336.58/PB.336.8/PB.336.9"; gene_id "chr1:14484559-14500445W"; flanks "14491178-,14491544^"; structure "0,1^2-"; splice_chain ",14491333^14491431-"; sources "Undefined,Undefined"; NMorMRNA "null"; dimension "2_8"; degree "4";
chr1	Undefined	as_event	14491178	14491544	.	+	.	transcript_id "PB.336.48,PB.336.53"; gene_id "chr1:14484559-14500445W"; flanks "14491178-,14491544^"; structure "1^4-,2^3-"; splice_chain "14491330^14491440-,14491343^14491436-"; sources "Undefined,Undefined"; NMorMRNA "null"; dimension "2_8"; degree "4";
chr1	Undefined	as_event	14491178	14491544	.	+	.	transcript_id "PB.336.48,PB.336.3"; gene_id "chr1:14484559-14500445W"; flanks "14491178-,14491544^"; structure "1^3-,2^4-"; splice_chain "14491330^14491440-,14491340^14491447-"; sources "Undefined,Undefined"; NMorMRNA "null"; dimension "2_8"; degree "4";
chr1	Undefined	as_event	14491178	14491544	.	+	.	transcript_id "PB.336.48,PB.336.12"; gene_id "chr1:14484559-14500445W"; flanks "14491178-,14491544^"; structure "1^4-,2^3-"; splice_chain "14491330^14491440-,14491340^14491431-"; sources "Undefined,Undefined"; NMorMRNA "null"; dimension "2_8"; degree "4";
chr1	Undefined	as_event	14491178	14491544	.	+	.	transcript_id "PB.336.48,PB.336.52"; gene_id "chr1:14484559-14500445W"; flanks "14491178-,14491544^"; structure "1^4-,2^3-"; splice_chain "14491330^14491440-,14491336^14491438-"; sources "Undefined,Undefined"; NMorMRNA "null"; dimension "2_8"; degree "4";
chr1	Undefined	as_event	14491178	14491544	.	+	.	transcript_id "PB.336.48,PB.336.28"; gene_id "chr1:14484559-14500445W"; flanks "14491178-,14491544^"; structure "1^4-,2^3-"; splice_chain "14491330^14491440-,14491336^14491436-"; sources "Undefined,Undefined"; NMorMRNA "null"; dimension "2_8"; degree "4";
chr1	Undefined	as_event	14491178	14491544	.	+	.	transcript_id "PB.336.48,PB.336.11/PB.336.13/PB.336.20/PB.336.34/PB.336.35/PB.336.37/PB.336.58/PB.336.8/PB.336.9"; gene_id "chr1:14484559-14500445W"; flanks "14491178-,14491544^"; structure "1^4-,2^3-"; splice_chain "14491330^14491440-,14491333^14491431-"; sources "Undefined,Undefined"; NMorMRNA "null"; dimension "2_8"; degree "4";
chr1	Undefined	as_event	14491178	14491544	.	+	.	transcript_id "PB.336.3,PB.336.53"; gene_id "chr1:14484559-14500445W"; flanks "14491178-,14491544^"; structure "1^4-,2^3-"; splice_chain "14491340^14491447-,14491343^14491436-"; sources "Undefined,Undefined"; NMorMRNA "null"; dimension "2_8"; degree "4";
chr1	Undefined	as_event	14491178	14491544	.	+	.	transcript_id "PB.336.12,PB.336.53"; gene_id "chr1:14484559-14500445W"; flanks "14491178-,14491544^"; structure "1^3-,2^4-"; splice_chain "14491340^14491431-,14491343^14491436-"; sources "Undefined,Undefined"; NMorMRNA "null"; dimension "2_8"; degree "4";
chr1	Undefined	as_event	14491178	14491544	.	+	.	transcript_id "PB.336.52,PB.336.53"; gene_id "chr1:14484559-14500445W"; flanks "14491178-,14491544^"; structure "1^4-,2^3-"; splice_chain "14491336^14491438-,14491343^14491436-"; sources "Undefined,Undefined"; NMorMRNA "null"; dimension "2_8"; degree "4";
chr1	Undefined	as_event	14491178	14491544	.	+	.	transcript_id "PB.336.11/PB.336.13/PB.336.20/PB.336.34/PB.336.35/PB.336.37/PB.336.58/PB.336.8/PB.336.9,PB.336.53"; gene_id "chr1:14484559-14500445W"; flanks "14491178-,14491544^"; structure "1^3-,2^4-"; splice_chain "14491333^14491431-,14491343^14491436-"; sources "Undefined,Undefined"; NMorMRNA "null"; dimension "2_8"; degree "4";
chr1	Undefined	as_event	14491178	14491544	.	+	.	transcript_id "PB.336.52,PB.336.3"; gene_id "chr1:14484559-14500445W"; flanks "14491178-,14491544^"; structure "1^3-,2^4-"; splice_chain "14491336^14491438-,14491340^14491447-"; sources "Undefined,Undefined"; NMorMRNA "null"; dimension "2_8"; degree "4";
chr1	Undefined	as_event	14491178	14491544	.	+	.	transcript_id "PB.336.28,PB.336.3"; gene_id "chr1:14484559-14500445W"; flanks "14491178-,14491544^"; structure "1^3-,2^4-"; splice_chain "14491336^14491436-,14491340^14491447-"; sources "Undefined,Undefined"; NMorMRNA "null"; dimension "2_8"; degree "4";
chr1	Undefined	as_event	14491178	14491544	.	+	.	transcript_id "PB.336.11/PB.336.13/PB.336.20/PB.336.34/PB.336.35/PB.336.37/PB.336.58/PB.336.8/PB.336.9,PB.336.3"; gene_id "chr1:14484559-14500445W"; flanks "14491178-,14491544^"; structure "1^3-,2^4-"; splice_chain "14491333^14491431-,14491340^14491447-"; sources "Undefined,Undefined"; NMorMRNA "null"; dimension "2_8"; degree "4";
chr1	Undefined	as_event	14491178	14491544	.	+	.	transcript_id "PB.336.52,PB.336.12"; gene_id "chr1:14484559-14500445W"; flanks "14491178-,14491544^"; structure "1^4-,2^3-"; splice_chain "14491336^14491438-,14491340^14491431-"; sources "Undefined,Undefined"; NMorMRNA "null"; dimension "2_8"; degree "4";
chr1	Undefined	as_event	14491178	14491544	.	+	.	transcript_id "PB.336.28,PB.336.12"; gene_id "chr1:14484559-14500445W"; flanks "14491178-,14491544^"; structure "1^4-,2^3-"; splice_chain "14491336^14491436-,14491340^14491431-"; sources "Undefined,Undefined"; NMorMRNA "null"; dimension "2_8"; degree "4";
chr1	Undefined	as_event	14491178	14491544	.	+	.	transcript_id "PB.336.11/PB.336.13/PB.336.20/PB.336.34/PB.336.35/PB.336.37/PB.336.58/PB.336.8/PB.336.9,PB.336.52"; gene_id "chr1:14484559-14500445W"; flanks "14491178-,14491544^"; structure "1^3-,2^4-"; splice_chain "14491333^14491431-,14491336^14491438-"; sources "Undefined,Undefined"; NMorMRNA "null"; dimension "2_8"; degree "4";
chr1	Undefined	as_event	14491178	14491544	.	+	.	transcript_id "PB.336.11/PB.336.13/PB.336.20/PB.336.34/PB.336.35/PB.336.37/PB.336.58/PB.336.8/PB.336.9,PB.336.28"; gene_id "chr1:14484559-14500445W"; flanks "14491178-,14491544^"; structure "1^3-,2^4-"; splice_chain "14491333^14491431-,14491336^14491436-"; sources "Undefined,Undefined"; NMorMRNA "null"; dimension "2_8"; degree "4";
chr1	Undefined	as_event	14489468	14491544	.	+	.	transcript_id "PB.336.44,PB.336.10/PB.336.2/PB.336.24/PB.336.33/PB.336.6/PB.336.60/PB.336.7"; gene_id "chr1:14484559-14500445W"; flanks "14489468^,14491544^"; structure "1-,2-"; splice_chain "14491178-,14491431-"; sources "Undefined,Undefined"; NMorMRNA "null"; dimension "2_9"; degree "4";
chr1	Undefined	as_event	14489468	14491544	.	+	.	transcript_id "PB.336.48,PB.336.10/PB.336.2/PB.336.24/PB.336.33/PB.336.6/PB.336.60/PB.336.7"; gene_id "chr1:14484559-14500445W"; flanks "14489468^,14491544^"; structure "1-2^4-,3-"; splice_chain "14491178-14491330^14491440-,14491431-"; sources "Undefined,Undefined"; NMorMRNA "null"; dimension "2_9"; degree "4";
chr1	Undefined	as_event	14489468	14491544	.	+	.	transcript_id "PB.336.53,PB.336.10/PB.336.2/PB.336.24/PB.336.33/PB.336.6/PB.336.60/PB.336.7"; gene_id "chr1:14484559-14500445W"; flanks "14489468^,14491544^"; structure "1-2^4-,3-"; splice_chain "14491178-14491343^14491436-,14491431-"; sources "Undefined,Undefined"; NMorMRNA "null"; dimension "2_9"; degree "4";
chr1	Undefined	as_event	14489468	14491544	.	+	.	transcript_id "PB.336.3,PB.336.10/PB.336.2/PB.336.24/PB.336.33/PB.336.6/PB.336.60/PB.336.7"; gene_id "chr1:14484559-14500445W"; flanks "14489468^,14491544^"; structure "1-2^4-,3-"; splice_chain "14491178-14491340^14491447-,14491431-"; sources "Undefined,Undefined"; NMorMRNA "null"; dimension "2_9"; degree "4";
chr1	Undefined	as_event	14489468	14491544	.	+	.	transcript_id "PB.336.52,PB.336.10/PB.336.2/PB.336.24/PB.336.33/PB.336.6/PB.336.60/PB.336.7"; gene_id "chr1:14484559-14500445W"; flanks "14489468^,14491544^"; structure "1-2^4-,3-"; splice_chain "14491178-14491336^14491438-,14491431-"; sources "Undefined,Undefined"; NMorMRNA "null"; dimension "2_9"; degree "4";
chr1	Undefined	as_event	14489468	14491544	.	+	.	transcript_id "PB.336.28,PB.336.10/PB.336.2/PB.336.24/PB.336.33/PB.336.6/PB.336.60/PB.336.7"; gene_id "chr1:14484559-14500445W"; flanks "14489468^,14491544^"; structure "1-2^4-,3-"; splice_chain "14491178-14491336^14491436-,14491431-"; sources "Undefined,Undefined"; NMorMRNA "null"; dimension "2_9"; degree "4";
chr1	Undefined	as_event	14485447	14491544	.	+	.	transcript_id "PB.336.10/PB.336.2/PB.336.24/PB.336.33/PB.336.6/PB.336.7,PB.336.46"; gene_id "chr1:14484559-14500445W"; flanks "14485447-,14491544^"; structure "1^3-,2^4-"; splice_chain "14489468^14491431-,14489471^14491436-"; sources "Undefined,Undefined"; NMorMRNA "null"; dimension "2_9"; degree "4";
chr1	Undefined	as_event	14485447	14491544	.	+	.	transcript_id "PB.336.44,PB.336.46"; gene_id "chr1:14484559-14500445W"; flanks "14485447-,14491544^"; structure "1^3-,2^4-"; splice_chain "14489468^14491178-,14489471^14491436-"; sources "Undefined,Undefined"; NMorMRNA "null"; dimension "2_9"; degree "4";
chr1	Undefined	as_event	14485447	14491544	.	+	.	transcript_id "PB.336.48,PB.336.46"; gene_id "chr1:14484559-14500445W"; flanks "14485447-,14491544^"; structure "1^3-4^6-,2^5-"; splice_chain "14489468^14491178-14491330^14491440-,14489471^14491436-"; sources "Undefined,Undefined"; NMorMRNA "null"; dimension "2_9"; degree "4";
chr1	Undefined	as_event	14485447	14491544	.	+	.	transcript_id "PB.336.3,PB.336.46"; gene_id "chr1:14484559-14500445W"; flanks "14485447-,14491544^"; structure "1^3-4^6-,2^5-"; splice_chain "14489468^14491178-14491340^14491447-,14489471^14491436-"; sources "Undefined,Undefined"; NMorMRNA "null"; dimension "2_9"; degree "4";
chr1	Undefined	as_event	14485447	14491544	.	+	.	transcript_id "PB.336.12,PB.336.46"; gene_id "chr1:14484559-14500445W"; flanks "14485447-,14491544^"; structure "1^3-4^5-,2^6-"; splice_chain "14489468^14491178-14491340^14491431-,14489471^14491436-"; sources "Undefined,Undefined"; NMorMRNA "null"; dimension "2_9"; degree "4";
chr1	Undefined	as_event	14485447	14491544	.	+	.	transcript_id "PB.336.11/PB.336.13/PB.336.20/PB.336.34/PB.336.37/PB.336.8/PB.336.9,PB.336.46"; gene_id "chr1:14484559-14500445W"; flanks "14485447-,14491544^"; structure "1^3-4^5-,2^6-"; splice_chain "14489468^14491178-14491333^14491431-,14489471^14491436-"; sources "Undefined,Undefined"; NMorMRNA "null"; dimension "2_9"; degree "4";
chr1	Undefined	as_event	14485447	14491544	.	+	.	transcript_id "PB.336.35,PB.336.46"; gene_id "chr1:14484559-14500445W"; flanks "14485447-,14491544^"; structure "1^2-3^5-6^7-,4^8-"; splice_chain "14486212^14486437-14489468^14491178-14491333^14491431-,14489471^14491436-"; sources "Undefined,Undefined"; NMorMRNA "null"; dimension "2_9"; degree "4";
chr1	Undefined	as_event	14485447	14491952	.	+	.	transcript_id "PB.336.23,PB.336.31"; gene_id "chr1:14484559-14500445W"; flanks "14485447-,14491952]"; structure "0,1^2-3^4-"; splice_chain ",14489468^14491178-14491359^14491462-"; sources "Undefined,Undefined"; NMorMRNA "null"; dimension "2_2"; degree "4";
chr1	Undefined	as_event	14491178	14491953	.	+	.	transcript_id "PB.336.15,PB.336.16"; gene_id "chr1:14484559-14500445W"; flanks "14491178-,14491953]"; structure "1^4-,2^3-"; splice_chain "14491319^14491493-,14491333^14491431-"; sources "Undefined,Undefined"; NMorMRNA "null"; dimension "2_2"; degree "4";
chr1	Undefined	as_event	14491431	14492082	.	+	.	transcript_id "PB.336.51,PB.336.58"; gene_id "chr1:14484559-14500445W"; flanks "14491431-,14492082^"; structure "0,1^2-"; splice_chain ",14491544^14492012-"; sources "Undefined,Undefined"; NMorMRNA "null"; dimension "2_2"; degree "4";
chr1	Undefined	as_event	14491333	14493929	.	+	.	transcript_id "PB.336.14,PB.336.26"; gene_id "chr1:14484559-14500445W"; flanks "14491333^,14493929-"; structure "1-4^,2-3^"; splice_chain "14491431-14491541^,14491445-14491530^"; sources "Undefined,Undefined"; NMorMRNA "null"; dimension "2_2"; degree "4";
chr1	Undefined	as_event	14491544	14493959	.	+	.	transcript_id "PB.336.12/PB.336.20/PB.336.24/PB.336.28/PB.336.34/PB.336.44/PB.336.48/PB.336.55/PB.336.7/PB.336.9,PB.336.58"; gene_id "chr1:14484559-14500445W"; flanks "14491544^,14493959-"; structure "0,1-2^"; splice_chain ",14492012-14492082^"; sources "Undefined,Undefined"; NMorMRNA "null"; dimension "2_2"; degree "4";
chr1	Undefined	as_event	14491431	14493959	.	+	.	transcript_id "PB.336.12/PB.336.20/PB.336.24/PB.336.34/PB.336.7/PB.336.9,PB.336.51"; gene_id "chr1:14484559-14500445W"; flanks "14491431-,14493959-"; structure "1^,2^"; splice_chain "14491544^,14492082^"; sources "Undefined,Undefined"; NMorMRNA "null"; dimension "2_3"; degree "4";
chr1	Undefined	as_event	14491178	14493959	.	+	.	transcript_id "PB.336.51,PB.336.44"; gene_id "chr1:14484559-14500445W"; flanks "14491178-,14493959-"; structure "1^2-4^,3^"; splice_chain "14491333^14491431-14492082^,14491544^"; sources "Undefined,Undefined"; NMorMRNA "null"; dimension "2_7"; degree "4";
chr1	Undefined	as_event	14491178	14493959	.	+	.	transcript_id "PB.336.48,PB.336.51"; gene_id "chr1:14484559-14500445W"; flanks "14491178-,14493959-"; structure "1^4-5^,2^3-6^"; splice_chain "14491330^14491440-14491544^,14491333^14491431-14492082^"; sources "Undefined,Undefined"; NMorMRNA "null"; dimension "2_7"; degree "4";
chr1	Undefined	as_event	14491178	14493959	.	+	.	transcript_id "PB.336.51,PB.336.28"; gene_id "chr1:14484559-14500445W"; flanks "14491178-,14493959-"; structure "1^3-6^,2^4-5^"; splice_chain "14491333^14491431-14492082^,14491336^14491436-14491544^"; sources "Undefined,Undefined"; NMorMRNA "null"; dimension "2_7"; degree "4";
chr1	Undefined	as_event	14492082	14494061	.	+	.	transcript_id "PB.336.54,PB.336.51/PB.336.58"; gene_id "chr1:14484559-14500445W"; flanks "14492082^,14494061^"; structure "1-,2-"; splice_chain "14493877-,14493959-"; sources "Undefined,Undefined"; NMorMRNA "null"; dimension "2_2"; degree "4";
chr1	Undefined	as_event	14491544	14494061	.	+	.	transcript_id "PB.336.11,PB.336.12/PB.336.20/PB.336.24/PB.336.28/PB.336.34/PB.336.44/PB.336.48/PB.336.55/PB.336.7/PB.336.9"; gene_id "chr1:14484559-14500445W"; flanks "14491544^,14494061^"; structure "1-,2-"; splice_chain "14493937-,14493959-"; sources "Undefined,Undefined"; NMorMRNA "null"; dimension "2_6"; degree "4";
chr1	Undefined	as_event	14491544	14494061	.	+	.	transcript_id "PB.336.13,PB.336.11"; gene_id "chr1:14484559-14500445W"; flanks "14491544^,14494061^"; structure "1-,2-"; splice_chain "14493921-,14493937-"; sources "Undefined,Undefined"; NMorMRNA "null"; dimension "2_6"; degree "4";
chr1	Undefined	as_event	14491544	14494061	.	+	.	transcript_id "PB.336.2/PB.336.3/PB.336.33/PB.336.35/PB.336.37/PB.336.46/PB.336.52/PB.336.53/PB.336.59/PB.336.8,PB.336.11"; gene_id "chr1:14484559-14500445W"; flanks "14491544^,14494061^"; structure "1-,2-"; splice_chain "14493877-,14493937-"; sources "Undefined,Undefined"; NMorMRNA "null"; dimension "2_6"; degree "4";
chr1	Undefined	as_event	14491544	14494061	.	+	.	transcript_id "PB.336.6,PB.336.11"; gene_id "chr1:14484559-14500445W"; flanks "14491544^,14494061^"; structure "1-,2-"; splice_chain "14493903-,14493937-"; sources "Undefined,Undefined"; NMorMRNA "null"; dimension "2_6"; degree "4";
chr1	Undefined	as_event	14491544	14494061	.	+	.	transcript_id "PB.336.58,PB.336.11"; gene_id "chr1:14484559-14500445W"; flanks "14491544^,14494061^"; structure "1-2^4-,3-"; splice_chain "14492012-14492082^14493959-,14493937-"; sources "Undefined,Undefined"; NMorMRNA "null"; dimension "2_6"; degree "4";
chr1	Undefined	as_event	14491544	14494061	.	+	.	transcript_id "PB.336.13,PB.336.12/PB.336.20/PB.336.24/PB.336.28/PB.336.34/PB.336.44/PB.336.48/PB.336.55/PB.336.7/PB.336.9"; gene_id "chr1:14484559-14500445W"; flanks "14491544^,14494061^"; structure "1-,2-"; splice_chain "14493921-,14493959-"; sources "Undefined,Undefined"; NMorMRNA "null"; dimension "2_6"; degree "4";
chr1	Undefined	as_event	14491544	14494061	.	+	.	transcript_id "PB.336.2/PB.336.3/PB.336.33/PB.336.35/PB.336.37/PB.336.46/PB.336.52/PB.336.53/PB.336.59/PB.336.8,PB.336.12/PB.336.20/PB.336.24/PB.336.28/PB.336.34/PB.336.44/PB.336.48/PB.336.55/PB.336.7/PB.336.9"; gene_id "chr1:14484559-14500445W"; flanks "14491544^,14494061^"; structure "1-,2-"; splice_chain "14493877-,14493959-"; sources "Undefined,Undefined"; NMorMRNA "null"; dimension "2_6"; de…
chr1	Undefined	as_event	14491544	14494061	.	+	.	transcript_id "PB.336.6,PB.336.12/PB.336.20/PB.336.24/PB.336.28/PB.336.34/PB.336.44/PB.336.48/PB.336.55/PB.336.7/PB.336.9"; gene_id "chr1:14484559-14500445W"; flanks "14491544^,14494061^"; structure "1-,2-"; splice_chain "14493903-,14493959-"; sources "Undefined,Undefined"; NMorMRNA "null"; dimension "2_6"; degree "4";
chr1	Undefined	as_event	14491544	14494061	.	+	.	transcript_id "PB.336.2/PB.336.3/PB.336.33/PB.336.35/PB.336.37/PB.336.46/PB.336.52/PB.336.53/PB.336.59/PB.336.8,PB.336.13"; gene_id "chr1:14484559-14500445W"; flanks "14491544^,14494061^"; structure "1-,2-"; splice_chain "14493877-,14493921-"; sources "Undefined,Undefined"; NMorMRNA "null"; dimension "2_6"; degree "4";
chr1	Undefined	as_event	14491544	14494061	.	+	.	transcript_id "PB.336.6,PB.336.13"; gene_id "chr1:14484559-14500445W"; flanks "14491544^,14494061^"; structure "1-,2-"; splice_chain "14493903-,14493921-"; sources "Undefined,Undefined"; NMorMRNA "null"; dimension "2_6"; degree "4";
chr1	Undefined	as_event	14491544	14494061	.	+	.	transcript_id "PB.336.58,PB.336.13"; gene_id "chr1:14484559-14500445W"; flanks "14491544^,14494061^"; structure "1-2^4-,3-"; splice_chain "14492012-14492082^14493959-,14493921-"; sources "Undefined,Undefined"; NMorMRNA "null"; dimension "2_6"; degree "4";
chr1	Undefined	as_event	14491544	14494061	.	+	.	transcript_id "PB.336.2/PB.336.3/PB.336.33/PB.336.35/PB.336.37/PB.336.46/PB.336.52/PB.336.53/PB.336.59/PB.336.8,PB.336.6"; gene_id "chr1:14484559-14500445W"; flanks "14491544^,14494061^"; structure "1-,2-"; splice_chain "14493877-,14493903-"; sources "Undefined,Undefined"; NMorMRNA "null"; dimension "2_6"; degree "4";
chr1	Undefined	as_event	14491544	14494061	.	+	.	transcript_id "PB.336.58,PB.336.2/PB.336.3/PB.336.33/PB.336.35/PB.336.37/PB.336.46/PB.336.52/PB.336.53/PB.336.59/PB.336.8"; gene_id "chr1:14484559-14500445W"; flanks "14491544^,14494061^"; structure "1-2^4-,3-"; splice_chain "14492012-14492082^14493959-,14493877-"; sources "Undefined,Undefined"; NMorMRNA "null"; dimension "2_6"; degree "4";
chr1	Undefined	as_event	14491544	14494061	.	+	.	transcript_id "PB.336.58,PB.336.6"; gene_id "chr1:14484559-14500445W"; flanks "14491544^,14494061^"; structure "1-2^4-,3-"; splice_chain "14492012-14492082^14493959-,14493903-"; sources "Undefined,Undefined"; NMorMRNA "null"; dimension "2_6"; degree "4";
chr1	Undefined	as_event	14491541	14494061	.	+	.	transcript_id "PB.336.47,PB.336.14"; gene_id "chr1:14484559-14500445W"; flanks "14491541^,14494061^"; structure "1-,2-"; splice_chain "14493843-,14493929-"; sources "Undefined,Undefined"; NMorMRNA "null"; dimension "2_2"; degree "4";
chr1	Undefined	as_event	14491530	14494061	.	+	.	transcript_id "PB.336.19,PB.336.26"; gene_id "chr1:14484559-14500445W"; flanks "14491530^,14494061^"; structure "1-,2-"; splice_chain "14493896-,14493929-"; sources "Undefined,Undefined"; NMorMRNA "null"; dimension "2_2"; degree "4";
chr1	Undefined	as_event	14491447	14494061	.	+	.	transcript_id "PB.336.43,PB.336.3"; gene_id "chr1:14484559-14500445W"; flanks "14491447-,14494061^"; structure "1^4-,2^3-"; splice_chain "14491529^14493926-,14491544^14493877-"; sources "Undefined,Undefined"; NMorMRNA "null"; dimension "2_2"; degree "4";
chr1	Undefined	as_event	14491431	14494061	.	+	.	transcript_id "PB.336.29/PB.336.40/PB.336.56/PB.336.61,PB.336.30"; gene_id "chr1:14484559-14500445W"; flanks "14491431-,14494061^"; structure "0,1^2-"; splice_chain ",14491532^14493886-"; sources "Undefined,Undefined"; NMorMRNA "null"; dimension "2_14"; degree "4";
chr1	Undefined	as_event	14491431	14494061	.	+	.	transcript_id "PB.336.29/PB.336.40/PB.336.56/PB.336.61,PB.336.49"; gene_id "chr1:14484559-14500445W"; flanks "14491431-,14494061^"; structure "0,1^2-"; splice_chain ",14491542^14493940-"; sources "Undefined,Undefined"; NMorMRNA "null"; dimension "2_14"; degree "4";
chr1	Undefined	as_event	14491431	14494061	.	+	.	transcript_id "PB.336.29/PB.336.40/PB.336.56/PB.336.61,PB.336.51"; gene_id "chr1:14484559-14500445W"; flanks "14491431-,14494061^"; structure "0,1^2-"; splice_chain ",14492082^14493959-"; sources "Undefined,Undefined"; NMorMRNA "null"; dimension "2_14"; degree "4";
chr1	Undefined	as_event	14491431	14494061	.	+	.	transcript_id "PB.336.29/PB.336.40/PB.336.56/PB.336.61,PB.336.11"; gene_id "chr1:14484559-14500445W"; flanks "14491431-,14494061^"; structure "0,1^2-"; splice_chain ",14491544^14493937-"; sources "Undefined,Undefined"; NMorMRNA "null"; dimension "2_14"; degree "4";
chr1	Undefined	as_event	14491431	14494061	.	+	.	transcript_id "PB.336.29/PB.336.40/PB.336.56/PB.336.61,PB.336.12/PB.336.20/PB.336.24/PB.336.34/PB.336.7/PB.336.9"; gene_id "chr1:14484559-14500445W"; flanks "14491431-,14494061^"; structure "0,1^2-"; splice_chain ",14491544^14493959-"; sources "Undefined,Undefined"; NMorMRNA "null"; dimension "2_14"; degree "4";
chr1	Undefined	as_event	14491431	14494061	.	+	.	transcript_id "PB.336.29/PB.336.40/PB.336.56/PB.336.61,PB.336.13"; gene_id "chr1:14484559-14500445W"; flanks "14491431-,14494061^"; structure "0,1^2-"; splice_chain ",14491544^14493921-"; sources "Undefined,Undefined"; NMorMRNA "null"; dimension "2_14"; degree "4";
chr1	Undefined	as_event	14491431	14494061	.	+	.	transcript_id "PB.336.29/PB.336.40/PB.336.56/PB.336.61,PB.336.2/PB.336.33/PB.336.35/PB.336.37/PB.336.8"; gene_id "chr1:14484559-14500445W"; flanks "14491431-,14494061^"; structure "0,1^2-"; splice_chain ",14491544^14493877-"; sources "Undefined,Undefined"; NMorMRNA "null"; dimension "2_14"; degree "4";
chr1	Undefined	as_event	14491431	14494061	.	+	.	transcript_id "PB.336.29/PB.336.40/PB.336.56/PB.336.61,PB.336.6"; gene_id "chr1:14484559-14500445W"; flanks "14491431-,14494061^"; structure "0,1^2-"; splice_chain ",14491544^14493903-"; sources "Undefined,Undefined"; NMorMRNA "null"; dimension "2_14"; degree "4";
chr1	Undefined	as_event	14491431	14494061	.	+	.	transcript_id "PB.336.29/PB.336.40/PB.336.56/PB.336.61,PB.336.58"; gene_id "chr1:14484559-14500445W"; flanks "14491431-,14494061^"; structure "0,1^2-3^4-"; splice_chain ",14491544^14492012-14492082^14493959-"; sources "Undefined,Undefined"; NMorMRNA "null"; dimension "2_14"; degree "4";
chr1	Undefined	as_event	14491431	14494061	.	+	.	transcript_id "PB.336.29/PB.336.40/PB.336.56/PB.336.61,PB.336.14"; gene_id "chr1:14484559-14500445W"; flanks "14491431-,14494061^"; structure "0,1^2-"; splice_chain ",14491541^14493929-"; sources "Undefined,Undefined"; NMorMRNA "null"; dimension "2_14"; degree "4";
chr1	Undefined	as_event	14491431	14494061	.	+	.	transcript_id "PB.336.29/PB.336.40/PB.336.56/PB.336.61,PB.336.47"; gene_id "chr1:14484559-14500445W"; flanks "14491431-,14494061^"; structure "0,1^2-"; splice_chain ",14491541^14493843-"; sources "Undefined,Undefined"; NMorMRNA "null"; dimension "2_14"; degree "4";
chr1	Undefined	as_event	14491431	14494061	.	+	.	transcript_id "PB.336.29/PB.336.40/PB.336.56/PB.336.61,PB.336.42"; gene_id "chr1:14484559-14500445W"; flanks "14491431-,14494061^"; structure "0,1^2-"; splice_chain ",14491540^14493946-"; sources "Undefined,Undefined"; NMorMRNA "null"; dimension "2_14"; degree "4";
chr1	Undefined	as_event	14491431	14494061	.	+	.	transcript_id "PB.336.29/PB.336.40/PB.336.56/PB.336.61,PB.336.19"; gene_id "chr1:14484559-14500445W"; flanks "14491431-,14494061^"; structure "0,1^2-"; splice_chain ",14491530^14493896-"; sources "Undefined,Undefined"; NMorMRNA "null"; dimension "2_14"; degree "4";
chr1	Undefined	as_event	14491431	14494061	.	+	.	transcript_id "PB.336.30,PB.336.49"; gene_id "chr1:14484559-14500445W"; flanks "14491431-,14494061^"; structure "1^3-,2^4-"; splice_chain "14491532^14493886-,14491542^14493940-"; sources "Undefined,Undefined"; NMorMRNA "null"; dimension "2_14"; degree "4";
chr1	Undefined	as_event	14491431	14494061	.	+	.	transcript_id "PB.336.30,PB.336.51"; gene_id "chr1:14484559-14500445W"; flanks "14491431-,14494061^"; structure "1^3-,2^4-"; splice_chain "14491532^14493886-,14492082^14493959-"; sources "Undefined,Undefined"; NMorMRNA "null"; dimension "2_14"; degree "4";
chr1	Undefined	as_event	14491431	14494061	.	+	.	transcript_id "PB.336.30,PB.336.11"; gene_id "chr1:14484559-14500445W"; flanks "14491431-,14494061^"; structure "1^3-,2^4-"; splice_chain "14491532^14493886-,14491544^14493937-"; sources "Undefined,Undefined"; NMorMRNA "null"; dimension "2_14"; degree "4";
chr1	Undefined	as_event	14491431	14494061	.	+	.	transcript_id "PB.336.30,PB.336.12/PB.336.20/PB.336.24/PB.336.34/PB.336.7/PB.336.9"; gene_id "chr1:14484559-14500445W"; flanks "14491431-,14494061^"; structure "1^3-,2^4-"; splice_chain "14491532^14493886-,14491544^14493959-"; sources "Undefined,Undefined"; NMorMRNA "null"; dimension "2_14"; degree "4";
chr1	Undefined	as_event	14491431	14494061	.	+	.	transcript_id "PB.336.30,PB.336.13"; gene_id "chr1:14484559-14500445W"; flanks "14491431-,14494061^"; structure "1^3-,2^4-"; splice_chain "14491532^14493886-,14491544^14493921-"; sources "Undefined,Undefined"; NMorMRNA "null"; dimension "2_14"; degree "4";
chr1	Undefined	as_event	14491431	14494061	.	+	.	transcript_id "PB.336.30,PB.336.2/PB.336.33/PB.336.35/PB.336.37/PB.336.8"; gene_id "chr1:14484559-14500445W"; flanks "14491431-,14494061^"; structure "1^4-,2^3-"; splice_chain "14491532^14493886-,14491544^14493877-"; sources "Undefined,Undefined"; NMorMRNA "null"; dimension "2_14"; degree "4";
chr1	Undefined	as_event	14491431	14494061	.	+	.	transcript_id "PB.336.30,PB.336.6"; gene_id "chr1:14484559-14500445W"; flanks "14491431-,14494061^"; structure "1^3-,2^4-"; splice_chain "14491532^14493886-,14491544^14493903-"; sources "Undefined,Undefined"; NMorMRNA "null"; dimension "2_14"; degree "4";
chr1	Undefined	as_event	14491431	14494061	.	+	.	transcript_id "PB.336.30,PB.336.58"; gene_id "chr1:14484559-14500445W"; flanks "14491431-,14494061^"; structure "1^5-,2^3-4^6-"; splice_chain "14491532^14493886-,14491544^14492012-14492082^14493959-"; sources "Undefined,Undefined"; NMorMRNA "null"; dimension "2_14"; degree "4";
chr1	Undefined	as_event	14491431	14494061	.	+	.	transcript_id "PB.336.30,PB.336.14"; gene_id "chr1:14484559-14500445W"; flanks "14491431-,14494061^"; structure "1^3-,2^4-"; splice_chain "14491532^14493886-,14491541^14493929-"; sources "Undefined,Undefined"; NMorMRNA "null"; dimension "2_14"; degree "4";
chr1	Undefined	as_event	14491431	14494061	.	+	.	transcript_id "PB.336.30,PB.336.47"; gene_id "chr1:14484559-14500445W"; flanks "14491431-,14494061^"; structure "1^4-,2^3-"; splice_chain "14491532^14493886-,14491541^14493843-"; sources "Undefined,Undefined"; NMorMRNA "null"; dimension "2_14"; degree "4";
chr1	Undefined	as_event	14491431	14494061	.	+	.	transcript_id "PB.336.30,PB.336.42"; gene_id "chr1:14484559-14500445W"; flanks "14491431-,14494061^"; structure "1^3-,2^4-"; splice_chain "14491532^14493886-,14491540^14493946-"; sources "Undefined,Undefined"; NMorMRNA "null"; dimension "2_14"; degree "4";
chr1	Undefined	as_event	14491431	14494061	.	+	.	transcript_id "PB.336.19,PB.336.30"; gene_id "chr1:14484559-14500445W"; flanks "14491431-,14494061^"; structure "1^4-,2^3-"; splice_chain "14491530^14493896-,14491532^14493886-"; sources "Undefined,Undefined"; NMorMRNA "null"; dimension "2_14"; degree "4";
chr1	Undefined	as_event	14491431	14494061	.	+	.	transcript_id "PB.336.49,PB.336.51"; gene_id "chr1:14484559-14500445W"; flanks "14491431-,14494061^"; structure "1^3-,2^4-"; splice_chain "14491542^14493940-,14492082^14493959-"; sources "Undefined,Undefined"; NMorMRNA "null"; dimension "2_14"; degree "4";
chr1	Undefined	as_event	14491431	14494061	.	+	.	transcript_id "PB.336.49,PB.336.11"; gene_id "chr1:14484559-14500445W"; flanks "14491431-,14494061^"; structure "1^4-,2^3-"; splice_chain "14491542^14493940-,14491544^14493937-"; sources "Undefined,Undefined"; NMorMRNA "null"; dimension "2_14"; degree "4";
chr1	Undefined	as_event	14491431	14494061	.	+	.	transcript_id "PB.336.49,PB.336.12/PB.336.20/PB.336.24/PB.336.34/PB.336.7/PB.336.9"; gene_id "chr1:14484559-14500445W"; flanks "14491431-,14494061^"; structure "1^3-,2^4-"; splice_chain "14491542^14493940-,14491544^14493959-"; sources "Undefined,Undefined"; NMorMRNA "null"; dimension "2_14"; degree "4";
chr1	Undefined	as_event	14491431	14494061	.	+	.	transcript_id "PB.336.49,PB.336.13"; gene_id "chr1:14484559-14500445W"; flanks "14491431-,14494061^"; structure "1^4-,2^3-"; splice_chain "14491542^14493940-,14491544^14493921-"; sources "Undefined,Undefined"; NMorMRNA "null"; dimension "2_14"; degree "4";
chr1	Undefined	as_event	14491431	14494061	.	+	.	transcript_id "PB.336.49,PB.336.2/PB.336.33/PB.336.35/PB.336.37/PB.336.8"; gene_id "chr1:14484559-14500445W"; flanks "14491431-,14494061^"; structure "1^4-,2^3-"; splice_chain "14491542^14493940-,14491544^14493877-"; sources "Undefined,Undefined"; NMorMRNA "null"; dimension "2_14"; degree "4";
chr1	Undefined	as_event	14491431	14494061	.	+	.	transcript_id "PB.336.49,PB.336.6"; gene_id "chr1:14484559-14500445W"; flanks "14491431-,14494061^"; structure "1^4-,2^3-"; splice_chain "14491542^14493940-,14491544^14493903-"; sources "Undefined,Undefined"; NMorMRNA "null"; dimension "2_14"; degree "4";
chr1	Undefined	as_event	14491431	14494061	.	+	.	transcript_id "PB.336.49,PB.336.58"; gene_id "chr1:14484559-14500445W"; flanks "14491431-,14494061^"; structure "1^5-,2^3-4^6-"; splice_chain "14491542^14493940-,14491544^14492012-14492082^14493959-"; sources "Undefined,Undefined"; NMorMRNA "null"; dimension "2_14"; degree "4";
chr1	Undefined	as_event	14491431	14494061	.	+	.	transcript_id "PB.336.14,PB.336.49"; gene_id "chr1:14484559-14500445W"; flanks "14491431-,14494061^"; structure "1^3-,2^4-"; splice_chain "14491541^14493929-,14491542^14493940-"; sources "Undefined,Undefined"; NMorMRNA "null"; dimension "2_14"; degree "4";
chr1	Undefined	as_event	14491431	14494061	.	+	.	transcript_id "PB.336.47,PB.336.49"; gene_id "chr1:14484559-14500445W"; flanks "14491431-,14494061^"; structure "1^3-,2^4-"; splice_chain "14491541^14493843-,14491542^14493940-"; sources "Undefined,Undefined"; NMorMRNA "null"; dimension "2_14"; degree "4";
chr1	Undefined	as_event	14491431	14494061	.	+	.	transcript_id "PB.336.42,PB.336.49"; gene_id "chr1:14484559-14500445W"; flanks "14491431-,14494061^"; structure "1^4-,2^3-"; splice_chain "14491540^14493946-,14491542^14493940-"; sources "Undefined,Undefined"; NMorMRNA "null"; dimension "2_14"; degree "4";
chr1	Undefined	as_event	14491431	14494061	.	+	.	transcript_id "PB.336.19,PB.336.49"; gene_id "chr1:14484559-14500445W"; flanks "14491431-,14494061^"; structure "1^3-,2^4-"; splice_chain "14491530^14493896-,14491542^14493940-"; sources "Undefined,Undefined"; NMorMRNA "null"; dimension "2_14"; degree "4";
chr1	Undefined	as_event	14491431	14494061	.	+	.	transcript_id "PB.336.11,PB.336.51"; gene_id "chr1:14484559-14500445W"; flanks "14491431-,14494061^"; structure "1^3-,2^4-"; splice_chain "14491544^14493937-,14492082^14493959-"; sources "Undefined,Undefined"; NMorMRNA "null"; dimension "2_14"; degree "4";
chr1	Undefined	as_event	14491431	14494061	.	+	.	transcript_id "PB.336.13,PB.336.51"; gene_id "chr1:14484559-14500445W"; flanks "14491431-,14494061^"; structure "1^3-,2^4-"; splice_chain "14491544^14493921-,14492082^14493959-"; sources "Undefined,Undefined"; NMorMRNA "null"; dimension "2_14"; degree "4";
chr1	Undefined	as_event	14491431	14494061	.	+	.	transcript_id "PB.336.2/PB.336.33/PB.336.35/PB.336.37/PB.336.8,PB.336.51"; gene_id "chr1:14484559-14500445W"; flanks "14491431-,14494061^"; structure "1^3-,2^4-"; splice_chain "14491544^14493877-,14492082^14493959-"; sources "Undefined,Undefined"; NMorMRNA "null"; dimension "2_14"; degree "4";
chr1	Undefined	as_event	14491431	14494061	.	+	.	transcript_id "PB.336.6,PB.336.51"; gene_id "chr1:14484559-14500445W"; flanks "14491431-,14494061^"; structure "1^3-,2^4-"; splice_chain "14491544^14493903-,14492082^14493959-"; sources "Undefined,Undefined"; NMorMRNA "null"; dimension "2_14"; degree "4";
chr1	Undefined	as_event	14491431	14494061	.	+	.	transcript_id "PB.336.14,PB.336.51"; gene_id "chr1:14484559-14500445W"; flanks "14491431-,14494061^"; structure "1^3-,2^4-"; splice_chain "14491541^14493929-,14492082^14493959-"; sources "Undefined,Undefined"; NMorMRNA "null"; dimension "2_14"; degree "4";
chr1	Undefined	as_event	14491431	14494061	.	+	.	transcript_id "PB.336.47,PB.336.51"; gene_id "chr1:14484559-14500445W"; flanks "14491431-,14494061^"; structure "1^3-,2^4-"; splice_chain "14491541^14493843-,14492082^14493959-"; sources "Undefined,Undefined"; NMorMRNA "null"; dimension "2_14"; degree "4";
chr1	Undefined	as_event	14491431	14494061	.	+	.	transcript_id "PB.336.42,PB.336.51"; gene_id "chr1:14484559-14500445W"; flanks "14491431-,14494061^"; structure "1^3-,2^4-"; splice_chain "14491540^14493946-,14492082^14493959-"; sources "Undefined,Undefined"; NMorMRNA "null"; dimension "2_14"; degree "4";
chr1	Undefined	as_event	14491431	14494061	.	+	.	transcript_id "PB.336.19,PB.336.51"; gene_id "chr1:14484559-14500445W"; flanks "14491431-,14494061^"; structure "1^3-,2^4-"; splice_chain "14491530^14493896-,14492082^14493959-"; sources "Undefined,Undefined"; NMorMRNA "null"; dimension "2_14"; degree "4";
chr1	Undefined	as_event	14491431	14494061	.	+	.	transcript_id "PB.336.14,PB.336.11"; gene_id "chr1:14484559-14500445W"; flanks "14491431-,14494061^"; structure "1^3-,2^4-"; splice_chain "14491541^14493929-,14491544^14493937-"; sources "Undefined,Undefined"; NMorMRNA "null"; dimension "2_14"; degree "4";
chr1	Undefined	as_event	14491431	14494061	.	+	.	transcript_id "PB.336.47,PB.336.11"; gene_id "chr1:14484559-14500445W"; flanks "14491431-,14494061^"; structure "1^3-,2^4-"; splice_chain "14491541^14493843-,14491544^14493937-"; sources "Undefined,Undefined"; NMorMRNA "null"; dimension "2_14"; degree "4";
chr1	Undefined	as_event	14491431	14494061	.	+	.	transcript_id "PB.336.42,PB.336.11"; gene_id "chr1:14484559-14500445W"; flanks "14491431-,14494061^"; structure "1^4-,2^3-"; splice_chain "14491540^14493946-,14491544^14493937-"; sources "Undefined,Undefined"; NMorMRNA "null"; dimension "2_14"; degree "4";
chr1	Undefined	as_event	14491431	14494061	.	+	.	transcript_id "PB.336.19,PB.336.11"; gene_id "chr1:14484559-14500445W"; flanks "14491431-,14494061^"; structure "1^3-,2^4-"; splice_chain "14491530^14493896-,14491544^14493937-"; sources "Undefined,Undefined"; NMorMRNA "null"; dimension "2_14"; degree "4";
chr1	Undefined	as_event	14491431	14494061	.	+	.	transcript_id "PB.336.14,PB.336.12/PB.336.20/PB.336.24/PB.336.34/PB.336.7/PB.336.9"; gene_id "chr1:14484559-14500445W"; flanks "14491431-,14494061^"; structure "1^3-,2^4-"; splice_chain "14491541^14493929-,14491544^14493959-"; sources "Undefined,Undefined"; NMorMRNA "null"; dimension "2_14"; degree "4";
chr1	Undefined	as_event	14491431	14494061	.	+	.	transcript_id "PB.336.47,PB.336.12/PB.336.20/PB.336.24/PB.336.34/PB.336.7/PB.336.9"; gene_id "chr1:14484559-14500445W"; flanks "14491431-,14494061^"; structure "1^3-,2^4-"; splice_chain "14491541^14493843-,14491544^14493959-"; sources "Undefined,Undefined"; NMorMRNA "null"; dimension "2_14"; degree "4";
chr1	Undefined	as_event	14491431	14494061	.	+	.	transcript_id "PB.336.42,PB.336.12/PB.336.20/PB.336.24/PB.336.34/PB.336.7/PB.336.9"; gene_id "chr1:14484559-14500445W"; flanks "14491431-,14494061^"; structure "1^3-,2^4-"; splice_chain "14491540^14493946-,14491544^14493959-"; sources "Undefined,Undefined"; NMorMRNA "null"; dimension "2_14"; degree "4";
chr1	Undefined	as_event	14491431	14494061	.	+	.	transcript_id "PB.336.19,PB.336.12/PB.336.20/PB.336.24/PB.336.34/PB.336.7/PB.336.9"; gene_id "chr1:14484559-14500445W"; flanks "14491431-,14494061^"; structure "1^3-,2^4-"; splice_chain "14491530^14493896-,14491544^14493959-"; sources "Undefined,Undefined"; NMorMRNA "null"; dimension "2_14"; degree "4";
chr1	Undefined	as_event	14491431	14494061	.	+	.	transcript_id "PB.336.14,PB.336.13"; gene_id "chr1:14484559-14500445W"; flanks "14491431-,14494061^"; structure "1^4-,2^3-"; splice_chain "14491541^14493929-,14491544^14493921-"; sources "Undefined,Undefined"; NMorMRNA "null"; dimension "2_14"; degree "4";
chr1	Undefined	as_event	14491431	14494061	.	+	.	transcript_id "PB.336.47,PB.336.13"; gene_id "chr1:14484559-14500445W"; flanks "14491431-,14494061^"; structure "1^3-,2^4-"; splice_chain "14491541^14493843-,14491544^14493921-"; sources "Undefined,Undefined"; NMorMRNA "null"; dimension "2_14"; degree "4";
chr1	Undefined	as_event	14491431	14494061	.	+	.	transcript_id "PB.336.42,PB.336.13"; gene_id "chr1:14484559-14500445W"; flanks "14491431-,14494061^"; structure "1^4-,2^3-"; splice_chain "14491540^14493946-,14491544^14493921-"; sources "Undefined,Undefined"; NMorMRNA "null"; dimension "2_14"; degree "4";
chr1	Undefined	as_event	14491431	14494061	.	+	.	transcript_id "PB.336.19,PB.336.13"; gene_id "chr1:14484559-14500445W"; flanks "14491431-,14494061^"; structure "1^3-,2^4-"; splice_chain "14491530^14493896-,14491544^14493921-"; sources "Undefined,Undefined"; NMorMRNA "null"; dimension "2_14"; degree "4";
chr1	Undefined	as_event	14491431	14494061	.	+	.	transcript_id "PB.336.14,PB.336.2/PB.336.33/PB.336.35/PB.336.37/PB.336.8"; gene_id "chr1:14484559-14500445W"; flanks "14491431-,14494061^"; structure "1^4-,2^3-"; splice_chain "14491541^14493929-,14491544^14493877-"; sources "Undefined,Undefined"; NMorMRNA "null"; dimension "2_14"; degree "4";
chr1	Undefined	as_event	14491431	14494061	.	+	.	transcript_id "PB.336.47,PB.336.2/PB.336.33/PB.336.35/PB.336.37/PB.336.8"; gene_id "chr1:14484559-14500445W"; flanks "14491431-,14494061^"; structure "1^3-,2^4-"; splice_chain "14491541^14493843-,14491544^14493877-"; sources "Undefined,Undefined"; NMorMRNA "null"; dimension "2_14"; degree "4";
chr1	Undefined	as_event	14491431	14494061	.	+	.	transcript_id "PB.336.42,PB.336.2/PB.336.33/PB.336.35/PB.336.37/PB.336.8"; gene_id "chr1:14484559-14500445W"; flanks "14491431-,14494061^"; structure "1^4-,2^3-"; splice_chain "14491540^14493946-,14491544^14493877-"; sources "Undefined,Undefined"; NMorMRNA "null"; dimension "2_14"; degree "4";
chr1	Undefined	as_event	14491431	14494061	.	+	.	transcript_id "PB.336.19,PB.336.2/PB.336.33/PB.336.35/PB.336.37/PB.336.8"; gene_id "chr1:14484559-14500445W"; flanks "14491431-,14494061^"; structure "1^4-,2^3-"; splice_chain "14491530^14493896-,14491544^14493877-"; sources "Undefined,Undefined"; NMorMRNA "null"; dimension "2_14"; degree "4";
chr1	Undefined	as_event	14491431	14494061	.	+	.	transcript_id "PB.336.14,PB.336.6"; gene_id "chr1:14484559-14500445W"; flanks "14491431-,14494061^"; structure "1^4-,2^3-"; splice_chain "14491541^14493929-,14491544^14493903-"; sources "Undefined,Undefined"; NMorMRNA "null"; dimension "2_14"; degree "4";
chr1	Undefined	as_event	14491431	14494061	.	+	.	transcript_id "PB.336.47,PB.336.6"; gene_id "chr1:14484559-14500445W"; flanks "14491431-,14494061^"; structure "1^3-,2^4-"; splice_chain "14491541^14493843-,14491544^14493903-"; sources "Undefined,Undefined"; NMorMRNA "null"; dimension "2_14"; degree "4";
chr1	Undefined	as_event	14491431	14494061	.	+	.	transcript_id "PB.336.42,PB.336.6"; gene_id "chr1:14484559-14500445W"; flanks "14491431-,14494061^"; structure "1^4-,2^3-"; splice_chain "14491540^14493946-,14491544^14493903-"; sources "Undefined,Undefined"; NMorMRNA "null"; dimension "2_14"; degree "4";
chr1	Undefined	as_event	14491431	14494061	.	+	.	transcript_id "PB.336.19,PB.336.6"; gene_id "chr1:14484559-14500445W"; flanks "14491431-,14494061^"; structure "1^3-,2^4-"; splice_chain "14491530^14493896-,14491544^14493903-"; sources "Undefined,Undefined"; NMorMRNA "null"; dimension "2_14"; degree "4";
chr1	Undefined	as_event	14491431	14494061	.	+	.	transcript_id "PB.336.14,PB.336.58"; gene_id "chr1:14484559-14500445W"; flanks "14491431-,14494061^"; structure "1^5-,2^3-4^6-"; splice_chain "14491541^14493929-,14491544^14492012-14492082^14493959-"; sources "Undefined,Undefined"; NMorMRNA "null"; dimension "2_14"; degree "4";
chr1	Undefined	as_event	14491431	14494061	.	+	.	transcript_id "PB.336.47,PB.336.58"; gene_id "chr1:14484559-14500445W"; flanks "14491431-,14494061^"; structure "1^5-,2^3-4^6-"; splice_chain "14491541^14493843-,14491544^14492012-14492082^14493959-"; sources "Undefined,Undefined"; NMorMRNA "null"; dimension "2_14"; degree "4";
chr1	Undefined	as_event	14491431	14494061	.	+	.	transcript_id "PB.336.42,PB.336.58"; gene_id "chr1:14484559-14500445W"; flanks "14491431-,14494061^"; structure "1^5-,2^3-4^6-"; splice_chain "14491540^14493946-,14491544^14492012-14492082^14493959-"; sources "Undefined,Undefined"; NMorMRNA "null"; dimension "2_14"; degree "4";
chr1	Undefined	as_event	14491431	14494061	.	+	.	transcript_id "PB.336.19,PB.336.58"; gene_id "chr1:14484559-14500445W"; flanks "14491431-,14494061^"; structure "1^5-,2^3-4^6-"; splice_chain "14491530^14493896-,14491544^14492012-14492082^14493959-"; sources "Undefined,Undefined"; NMorMRNA "null"; dimension "2_14"; degree "4";
chr1	Undefined	as_event	14491431	14494061	.	+	.	transcript_id "PB.336.42,PB.336.14"; gene_id "chr1:14484559-14500445W"; flanks "14491431-,14494061^"; structure "1^4-,2^3-"; splice_chain "14491540^14493946-,14491541^14493929-"; sources "Undefined,Undefined"; NMorMRNA "null"; dimension "2_14"; degree "4";
chr1	Undefined	as_event	14491431	14494061	.	+	.	transcript_id "PB.336.19,PB.336.14"; gene_id "chr1:14484559-14500445W"; flanks "14491431-,14494061^"; structure "1^3-,2^4-"; splice_chain "14491530^14493896-,14491541^14493929-"; sources "Undefined,Undefined"; NMorMRNA "null"; dimension "2_14"; degree "4";
chr1	Undefined	as_event	14491431	14494061	.	+	.	transcript_id "PB.336.42,PB.336.47"; gene_id "chr1:14484559-14500445W"; flanks "14491431-,14494061^"; structure "1^4-,2^3-"; splice_chain "14491540^14493946-,14491541^14493843-"; sources "Undefined,Undefined"; NMorMRNA "null"; dimension "2_14"; degree "4";
chr1	Undefined	as_event	14491431	14494061	.	+	.	transcript_id "PB.336.19,PB.336.47"; gene_id "chr1:14484559-14500445W"; flanks "14491431-,14494061^"; structure "1^4-,2^3-"; splice_chain "14491530^14493896-,14491541^14493843-"; sources "Undefined,Undefined"; NMorMRNA "null"; dimension "2_14"; degree "4";
chr1	Undefined	as_event	14491431	14494061	.	+	.	transcript_id "PB.336.19,PB.336.42"; gene_id "chr1:14484559-14500445W"; flanks "14491431-,14494061^"; structure "1^3-,2^4-"; splice_chain "14491530^14493896-,14491540^14493946-"; sources "Undefined,Undefined"; NMorMRNA "null"; dimension "2_14"; degree "4";
chr1	Undefined	as_event	14491336	14494061	.	+	.	transcript_id "PB.336.18,PB.336.52"; gene_id "chr1:14484559-14500445W"; flanks "14491336^,14494061^"; structure "1-3^6-,2-4^5-"; splice_chain "14491421-14491528^14493913-,14491438-14491544^14493877-"; sources "Undefined,Undefined"; NMorMRNA "null"; dimension "2_3"; degree "4";
chr1	Undefined	as_event	14491336	14494061	.	+	.	transcript_id "PB.336.18,PB.336.28"; gene_id "chr1:14484559-14500445W"; flanks "14491336^,14494061^"; structure "1-3^5-,2-4^6-"; splice_chain "14491421-14491528^14493913-,14491436-14491544^14493959-"; sources "Undefined,Undefined"; NMorMRNA "null"; dimension "2_3"; degree "4";
chr1	Undefined	as_event	14491333	14494061	.	+	.	transcript_id "PB.336.26,PB.336.43"; gene_id "chr1:14484559-14500445W"; flanks "14491333^,14494061^"; structure "1-4^6-,2-3^5-"; splice_chain "14491445-14491530^14493929-,14491447-14491529^14493926-"; sources "Undefined,Undefined"; NMorMRNA "null"; dimension "2_14"; degree "4";
chr1	Undefined	as_event	14491333	14494061	.	+	.	transcript_id "PB.336.56,PB.336.26"; gene_id "chr1:14484559-14500445W"; flanks "14491333^,14494061^"; structure "1-,2-3^4-"; splice_chain "14491431-,14491445-14491530^14493929-"; sources "Undefined,Undefined"; NMorMRNA "null"; dimension "2_14"; degree "4";
chr1	Undefined	as_event	14491333	14494061	.	+	.	transcript_id "PB.336.30,PB.336.26"; gene_id "chr1:14484559-14500445W"; flanks "14491333^,14494061^"; structure "1-4^5-,2-3^6-"; splice_chain "14491431-14491532^14493886-,14491445-14491530^14493929-"; sources "Undefined,Undefined"; NMorMRNA "null"; dimension "2_14"; degree "4";
chr1	Undefined	as_event	14491333	14494061	.	+	.	transcript_id "PB.336.49,PB.336.26"; gene_id "chr1:14484559-14500445W"; flanks "14491333^,14494061^"; structure "1-4^6-,2-3^5-"; splice_chain "14491431-14491542^14493940-,14491445-14491530^14493929-"; sources "Undefined,Undefined"; NMorMRNA "null"; dimension "2_14"; degree "4";
chr1	Undefined	as_event	14491333	14494061	.	+	.	transcript_id "PB.336.51,PB.336.26"; gene_id "chr1:14484559-14500445W"; flanks "14491333^,14494061^"; structure "1-4^6-,2-3^5-"; splice_chain "14491431-14492082^14493959-,14491445-14491530^14493929-"; sources "Undefined,Undefined"; NMorMRNA "null"; dimension "2_14"; degree "4";
chr1	Undefined	as_event	14491333	14494061	.	+	.	transcript_id "PB.336.11,PB.336.26"; gene_id "chr1:14484559-14500445W"; flanks "14491333^,14494061^"; structure "1-4^6-,2-3^5-"; splice_chain "14491431-14491544^14493937-,14491445-14491530^14493929-"; sources "Undefined,Undefined"; NMorMRNA "null"; dimension "2_14"; degree "4";
chr1	Undefined	as_event	14491333	14494061	.	+	.	transcript_id "PB.336.20/PB.336.34/PB.336.9,PB.336.26"; gene_id "chr1:14484559-14500445W"; flanks "14491333^,14494061^"; structure "1-4^6-,2-3^5-"; splice_chain "14491431-14491544^14493959-,14491445-14491530^14493929-"; sources "Undefined,Undefined"; NMorMRNA "null"; dimension "2_14"; degree "4";
chr1	Undefined	as_event	14491333	14494061	.	+	.	transcript_id "PB.336.13,PB.336.26"; gene_id "chr1:14484559-14500445W"; flanks "14491333^,14494061^"; structure "1-4^5-,2-3^6-"; splice_chain "14491431-14491544^14493921-,14491445-14491530^14493929-"; sources "Undefined,Undefined"; NMorMRNA "null"; dimension "2_14"; degree "4";
chr1	Undefined	as_event	14491333	14494061	.	+	.	transcript_id "PB.336.35/PB.336.37/PB.336.8,PB.336.26"; gene_id "chr1:14484559-14500445W"; flanks "14491333^,14494061^"; structure "1-4^5-,2-3^6-"; splice_chain "14491431-14491544^14493877-,14491445-14491530^14493929-"; sources "Undefined,Undefined"; NMorMRNA "null"; dimension "2_14"; degree "4";
chr1	Undefined	as_event	14491333	14494061	.	+	.	transcript_id "PB.336.58,PB.336.26"; gene_id "chr1:14484559-14500445W"; flanks "14491333^,14494061^"; structure "1-4^5-6^8-,2-3^7-"; splice_chain "14491431-14491544^14492012-14492082^14493959-,14491445-14491530^14493929-"; sources "Undefined,Undefined"; NMorMRNA "null"; dimension "2_14"; degree "4";
chr1	Undefined	as_event	14491333	14494061	.	+	.	transcript_id "PB.336.42,PB.336.26"; gene_id "chr1:14484559-14500445W"; flanks "14491333^,14494061^"; structure "1-4^6-,2-3^5-"; splice_chain "14491431-14491540^14493946-,14491445-14491530^14493929-"; sources "Undefined,Undefined"; NMorMRNA "null"; dimension "2_14"; degree "4";
chr1	Undefined	as_event	14491333	14494061	.	+	.	transcript_id "PB.336.56,PB.336.43"; gene_id "chr1:14484559-14500445W"; flanks "14491333^,14494061^"; structure "1-,2-3^4-"; splice_chain "14491431-,14491447-14491529^14493926-"; sources "Undefined,Undefined"; NMorMRNA "null"; dimension "2_14"; degree "4";
chr1	Undefined	as_event	14491333	14494061	.	+	.	transcript_id "PB.336.30,PB.336.43"; gene_id "chr1:14484559-14500445W"; flanks "14491333^,14494061^"; structure "1-4^5-,2-3^6-"; splice_chain "14491431-14491532^14493886-,14491447-14491529^14493926-"; sources "Undefined,Undefined"; NMorMRNA "null"; dimension "2_14"; degree "4";
chr1	Undefined	as_event	14491333	14494061	.	+	.	transcript_id "PB.336.49,PB.336.43"; gene_id "chr1:14484559-14500445W"; flanks "14491333^,14494061^"; structure "1-4^6-,2-3^5-"; splice_chain "14491431-14491542^14493940-,14491447-14491529^14493926-"; sources "Undefined,Undefined"; NMorMRNA "null"; dimension "2_14"; degree "4";
chr1	Undefined	as_event	14491333	14494061	.	+	.	transcript_id "PB.336.51,PB.336.43"; gene_id "chr1:14484559-14500445W"; flanks "14491333^,14494061^"; structure "1-4^6-,2-3^5-"; splice_chain "14491431-14492082^14493959-,14491447-14491529^14493926-"; sources "Undefined,Undefined"; NMorMRNA "null"; dimension "2_14"; degree "4";
chr1	Undefined	as_event	14491333	14494061	.	+	.	transcript_id "PB.336.11,PB.336.43"; gene_id "chr1:14484559-14500445W"; flanks "14491333^,14494061^"; structure "1-4^6-,2-3^5-"; splice_chain "14491431-14491544^14493937-,14491447-14491529^14493926-"; sources "Undefined,Undefined"; NMorMRNA "null"; dimension "2_14"; degree "4";
chr1	Undefined	as_event	14491333	14494061	.	+	.	transcript_id "PB.336.20/PB.336.34/PB.336.9,PB.336.43"; gene_id "chr1:14484559-14500445W"; flanks "14491333^,14494061^"; structure "1-4^6-,2-3^5-"; splice_chain "14491431-14491544^14493959-,14491447-14491529^14493926-"; sources "Undefined,Undefined"; NMorMRNA "null"; dimension "2_14"; degree "4";
chr1	Undefined	as_event	14491333	14494061	.	+	.	transcript_id "PB.336.13,PB.336.43"; gene_id "chr1:14484559-14500445W"; flanks "14491333^,14494061^"; structure "1-4^5-,2-3^6-"; splice_chain "14491431-14491544^14493921-,14491447-14491529^14493926-"; sources "Undefined,Undefined"; NMorMRNA "null"; dimension "2_14"; degree "4";
chr1	Undefined	as_event	14491333	14494061	.	+	.	transcript_id "PB.336.35/PB.336.37/PB.336.8,PB.336.43"; gene_id "chr1:14484559-14500445W"; flanks "14491333^,14494061^"; structure "1-4^5-,2-3^6-"; splice_chain "14491431-14491544^14493877-,14491447-14491529^14493926-"; sources "Undefined,Undefined"; NMorMRNA "null"; dimension "2_14"; degree "4";
chr1	Undefined	as_event	14491333	14494061	.	+	.	transcript_id "PB.336.58,PB.336.43"; gene_id "chr1:14484559-14500445W"; flanks "14491333^,14494061^"; structure "1-4^5-6^8-,2-3^7-"; splice_chain "14491431-14491544^14492012-14492082^14493959-,14491447-14491529^14493926-"; sources "Undefined,Undefined"; NMorMRNA "null"; dimension "2_14"; degree "4";
chr1	Undefined	as_event	14491333	14494061	.	+	.	transcript_id "PB.336.14,PB.336.43"; gene_id "chr1:14484559-14500445W"; flanks "14491333^,14494061^"; structure "1-4^6-,2-3^5-"; splice_chain "14491431-14491541^14493929-,14491447-14491529^14493926-"; sources "Undefined,Undefined"; NMorMRNA "null"; dimension "2_14"; degree "4";
chr1	Undefined	as_event	14491333	14494061	.	+	.	transcript_id "PB.336.42,PB.336.43"; gene_id "chr1:14484559-14500445W"; flanks "14491333^,14494061^"; structure "1-4^6-,2-3^5-"; splice_chain "14491431-14491540^14493946-,14491447-14491529^14493926-"; sources "Undefined,Undefined"; NMorMRNA "null"; dimension "2_14"; degree "4";
chr1	Undefined	as_event	14491333	14494061	.	+	.	transcript_id "PB.336.19,PB.336.43"; gene_id "chr1:14484559-14500445W"; flanks "14491333^,14494061^"; structure "1-4^5-,2-3^6-"; splice_chain "14491431-14491530^14493896-,14491447-14491529^14493926-"; sources "Undefined,Undefined"; NMorMRNA "null"; dimension "2_14"; degree "4";
chr1	Undefined	as_event	14491178	14494061	.	+	.	transcript_id "PB.336.27/PB.336.41/PB.336.62,PB.336.44"; gene_id "chr1:14484559-14500445W"; flanks "14491178-,14494061^"; structure "0,1^2-"; splice_chain ",14491544^14493959-"; sources "Undefined,Undefined"; NMorMRNA "null"; dimension "2_24"; degree "4";
chr1	Undefined	as_event	14491178	14494061	.	+	.	transcript_id "PB.336.27/PB.336.41/PB.336.62,PB.336.48"; gene_id "chr1:14484559-14500445W"; flanks "14491178-,14494061^"; structure "0,1^2-3^4-"; splice_chain ",14491330^14491440-14491544^14493959-"; sources "Undefined,Undefined"; NMorMRNA "null"; dimension "2_24"; degree "4";
chr1	Undefined	as_event	14491178	14494061	.	+	.	transcript_id "PB.336.27/PB.336.41/PB.336.62,PB.336.61"; gene_id "chr1:14484559-14500445W"; flanks "14491178-,14494061^"; structure "0,1^2-"; splice_chain ",14491361^14491431-"; sources "Undefined,Undefined"; NMorMRNA "null"; dimension "2_24"; degree "4";
chr1	Undefined	as_event	14491178	14494061	.	+	.	transcript_id "PB.336.27/PB.336.41/PB.336.62,PB.336.53"; gene_id "chr1:14484559-14500445W"; flanks "14491178-,14494061^"; structure "0,1^2-3^4-"; splice_chain ",14491343^14491436-14491544^14493877-"; sources "Undefined,Undefined"; NMorMRNA "null"; dimension "2_24"; degree "4";
chr1	Undefined	as_event	14491178	14494061	.	+	.	transcript_id "PB.336.27/PB.336.41/PB.336.62,PB.336.3"; gene_id "chr1:14484559-14500445W"; flanks "14491178-,14494061^"; structure "0,1^2-3^4-"; splice_chain ",14491340^14491447-14491544^14493877-"; sources "Undefined,Undefined"; NMorMRNA "null"; dimension "2_24"; degree "4";
chr1	Undefined	as_event	14491178	14494061	.	+	.	transcript_id "PB.336.27/PB.336.41/PB.336.62,PB.336.12"; gene_id "chr1:14484559-14500445W"; flanks "14491178-,14494061^"; structure "0,1^2-3^4-"; splice_chain ",14491340^14491431-14491544^14493959-"; sources "Undefined,Undefined"; NMorMRNA "null"; dimension "2_24"; degree "4";
chr1	Undefined	as_event	14491178	14494061	.	+	.	transcript_id "PB.336.27/PB.336.41/PB.336.62,PB.336.18"; gene_id "chr1:14484559-14500445W"; flanks "14491178-,14494061^"; structure "0,1^2-3^4-"; splice_chain ",14491336^14491421-14491528^14493913-"; sources "Undefined,Undefined"; NMorMRNA "null"; dimension "2_24"; degree "4";
chr1	Undefined	as_event	14491178	14494061	.	+	.	transcript_id "PB.336.27/PB.336.41/PB.336.62,PB.336.52"; gene_id "chr1:14484559-14500445W"; flanks "14491178-,14494061^"; structure "0,1^2-3^4-"; splice_chain ",14491336^14491438-14491544^14493877-"; sources "Undefined,Undefined"; NMorMRNA "null"; dimension "2_24"; degree "4";
chr1	Undefined	as_event	14491178	14494061	.	+	.	transcript_id "PB.336.27/PB.336.41/PB.336.62,PB.336.28"; gene_id "chr1:14484559-14500445W"; flanks "14491178-,14494061^"; structure "0,1^2-3^4-"; splice_chain ",14491336^14491436-14491544^14493959-"; sources "Undefined,Undefined"; NMorMRNA "null"; dimension "2_24"; degree "4";
chr1	Undefined	as_event	14491178	14494061	.	+	.	transcript_id "PB.336.27/PB.336.41/PB.336.62,PB.336.26"; gene_id "chr1:14484559-14500445W"; flanks "14491178-,14494061^"; structure "0,1^2-3^4-"; splice_chain ",14491333^14491445-14491530^14493929-"; sources "Undefined,Undefined"; NMorMRNA "null"; dimension "2_24"; degree "4";
chr1	Undefined	as_event	14491178	14494061	.	+	.	transcript_id "PB.336.27/PB.336.41/PB.336.62,PB.336.43"; gene_id "chr1:14484559-14500445W"; flanks "14491178-,14494061^"; structure "0,1^2-3^4-"; splice_chain ",14491333^14491447-14491529^14493926-"; sources "Undefined,Undefined"; NMorMRNA "null"; dimension "2_24"; degree "4";
chr1	Undefined	as_event	14491178	14494061	.	+	.	transcript_id "PB.336.27/PB.336.41/PB.336.62,PB.336.56"; gene_id "chr1:14484559-14500445W"; flanks "14491178-,14494061^"; structure "0,1^2-"; splice_chain ",14491333^14491431-"; sources "Undefined,Undefined"; NMorMRNA "null"; dimension "2_24"; degree "4";
chr1	Undefined	as_event	14491178	14494061	.	+	.	transcript_id "PB.336.27/PB.336.41/PB.336.62,PB.336.30"; gene_id "chr1:14484559-14500445W"; flanks "14491178-,14494061^"; structure "0,1^2-3^4-"; splice_chain ",14491333^14491431-14491532^14493886-"; sources "Undefined,Undefined"; NMorMRNA "null"; dimension "2_24"; degree "4";
chr1	Undefined	as_event	14491178	14494061	.	+	.	transcript_id "PB.336.27/PB.336.41/PB.336.62,PB.336.49"; gene_id "chr1:14484559-14500445W"; flanks "14491178-,14494061^"; structure "0,1^2-3^4-"; splice_chain ",14491333^14491431-14491542^14493940-"; sources "Undefined,Undefined"; NMorMRNA "null"; dimension "2_24"; degree "4";
chr1	Undefined	as_event	14491178	14494061	.	+	.	transcript_id "PB.336.27/PB.336.41/PB.336.62,PB.336.51"; gene_id "chr1:14484559-14500445W"; flanks "14491178-,14494061^"; structure "0,1^2-3^4-"; splice_chain ",14491333^14491431-14492082^14493959-"; sources "Undefined,Undefined"; NMorMRNA "null"; dimension "2_24"; degree "4";
chr1	Undefined	as_event	14491178	14494061	.	+	.	transcript_id "PB.336.27/PB.336.41/PB.336.62,PB.336.11"; gene_id "chr1:14484559-14500445W"; flanks "14491178-,14494061^"; structure "0,1^2-3^4-"; splice_chain ",14491333^14491431-14491544^14493937-"; sources "Undefined,Undefined"; NMorMRNA "null"; dimension "2_24"; degree "4";
chr1	Undefined	as_event	14491178	14494061	.	+	.	transcript_id "PB.336.27/PB.336.41/PB.336.62,PB.336.20/PB.336.34/PB.336.9"; gene_id "chr1:14484559-14500445W"; flanks "14491178-,14494061^"; structure "0,1^2-3^4-"; splice_chain ",14491333^14491431-14491544^14493959-"; sources "Undefined,Undefined"; NMorMRNA "null"; dimension "2_24"; degree "4";
chr1	Undefined	as_event	14491178	14494061	.	+	.	transcript_id "PB.336.27/PB.336.41/PB.336.62,PB.336.13"; gene_id "chr1:14484559-14500445W"; flanks "14491178-,14494061^"; structure "0,1^2-3^4-"; splice_chain ",14491333^14491431-14491544^14493921-"; sources "Undefined,Undefined"; NMorMRNA "null"; dimension "2_24"; degree "4";
chr1	Undefined	as_event	14491178	14494061	.	+	.	transcript_id "PB.336.27/PB.336.41/PB.336.62,PB.336.35/PB.336.37/PB.336.8"; gene_id "chr1:14484559-14500445W"; flanks "14491178-,14494061^"; structure "0,1^2-3^4-"; splice_chain ",14491333^14491431-14491544^14493877-"; sources "Undefined,Undefined"; NMorMRNA "null"; dimension "2_24"; degree "4";
chr1	Undefined	as_event	14491178	14494061	.	+	.	transcript_id "PB.336.27/PB.336.41/PB.336.62,PB.336.58"; gene_id "chr1:14484559-14500445W"; flanks "14491178-,14494061^"; structure "0,1^2-3^4-5^6-"; splice_chain ",14491333^14491431-14491544^14492012-14492082^14493959-"; sources "Undefined,Undefined"; NMorMRNA "null"; dimension "2_24"; degree "4";
chr1	Undefined	as_event	14491178	14494061	.	+	.	transcript_id "PB.336.27/PB.336.41/PB.336.62,PB.336.14"; gene_id "chr1:14484559-14500445W"; flanks "14491178-,14494061^"; structure "0,1^2-3^4-"; splice_chain ",14491333^14491431-14491541^14493929-"; sources "Undefined,Undefined"; NMorMRNA "null"; dimension "2_24"; degree "4";
chr1	Undefined	as_event	14491178	14494061	.	+	.	transcript_id "PB.336.27/PB.336.41/PB.336.62,PB.336.42"; gene_id "chr1:14484559-14500445W"; flanks "14491178-,14494061^"; structure "0,1^2-3^4-"; splice_chain ",14491333^14491431-14491540^14493946-"; sources "Undefined,Undefined"; NMorMRNA "null"; dimension "2_24"; degree "4";
chr1	Undefined	as_event	14491178	14494061	.	+	.	transcript_id "PB.336.27/PB.336.41/PB.336.62,PB.336.19"; gene_id "chr1:14484559-14500445W"; flanks "14491178-,14494061^"; structure "0,1^2-3^4-"; splice_chain ",14491333^14491431-14491530^14493896-"; sources "Undefined,Undefined"; NMorMRNA "null"; dimension "2_24"; degree "4";
chr1	Undefined	as_event	14491178	14494061	.	+	.	transcript_id "PB.336.61,PB.336.44"; gene_id "chr1:14484559-14500445W"; flanks "14491178-,14494061^"; structure "1^2-,3^4-"; splice_chain "14491361^14491431-,14491544^14493959-"; sources "Undefined,Undefined"; NMorMRNA "null"; dimension "2_24"; degree "4";
chr1	Undefined	as_event	14491178	14494061	.	+	.	transcript_id "PB.336.18,PB.336.44"; gene_id "chr1:14484559-14500445W"; flanks "14491178-,14494061^"; structure "1^2-3^5-,4^6-"; splice_chain "14491336^14491421-14491528^14493913-,14491544^14493959-"; sources "Undefined,Undefined"; NMorMRNA "null"; dimension "2_24"; degree "4";
chr1	Undefined	as_event	14491178	14494061	.	+	.	transcript_id "PB.336.26,PB.336.44"; gene_id "chr1:14484559-14500445W"; flanks "14491178-,14494061^"; structure "1^2-3^5-,4^6-"; splice_chain "14491333^14491445-14491530^14493929-,14491544^14493959-"; sources "Undefined,Undefined"; NMorMRNA "null"; dimension "2_24"; degree "4";
chr1	Undefined	as_event	14491178	14494061	.	+	.	transcript_id "PB.336.43,PB.336.44"; gene_id "chr1:14484559-14500445W"; flanks "14491178-,14494061^"; structure "1^2-3^5-,4^6-"; splice_chain "14491333^14491447-14491529^14493926-,14491544^14493959-"; sources "Undefined,Undefined"; NMorMRNA "null"; dimension "2_24"; degree "4";
chr1	Undefined	as_event	14491178	14494061	.	+	.	transcript_id "PB.336.56,PB.336.44"; gene_id "chr1:14484559-14500445W"; flanks "14491178-,14494061^"; structure "1^2-,3^4-"; splice_chain "14491333^14491431-,14491544^14493959-"; sources "Undefined,Undefined"; NMorMRNA "null"; dimension "2_24"; degree "4";
chr1	Undefined	as_event	14491178	14494061	.	+	.	transcript_id "PB.336.30,PB.336.44"; gene_id "chr1:14484559-14500445W"; flanks "14491178-,14494061^"; structure "1^2-3^5-,4^6-"; splice_chain "14491333^14491431-14491532^14493886-,14491544^14493959-"; sources "Undefined,Undefined"; NMorMRNA "null"; dimension "2_24"; degree "4";
chr1	Undefined	as_event	14491178	14494061	.	+	.	transcript_id "PB.336.49,PB.336.44"; gene_id "chr1:14484559-14500445W"; flanks "14491178-,14494061^"; structure "1^2-3^5-,4^6-"; splice_chain "14491333^14491431-14491542^14493940-,14491544^14493959-"; sources "Undefined,Undefined"; NMorMRNA "null"; dimension "2_24"; degree "4";
chr1	Undefined	as_event	14491178	14494061	.	+	.	transcript_id "PB.336.14,PB.336.44"; gene_id "chr1:14484559-14500445W"; flanks "14491178-,14494061^"; structure "1^2-3^5-,4^6-"; splice_chain "14491333^14491431-14491541^14493929-,14491544^14493959-"; sources "Undefined,Undefined"; NMorMRNA "null"; dimension "2_24"; degree "4";
chr1	Undefined	as_event	14491178	14494061	.	+	.	transcript_id "PB.336.42,PB.336.44"; gene_id "chr1:14484559-14500445W"; flanks "14491178-,14494061^"; structure "1^2-3^5-,4^6-"; splice_chain "14491333^14491431-14491540^14493946-,14491544^14493959-"; sources "Undefined,Undefined"; NMorMRNA "null"; dimension "2_24"; degree "4";
chr1	Undefined	as_event	14491178	14494061	.	+	.	transcript_id "PB.336.19,PB.336.44"; gene_id "chr1:14484559-14500445W"; flanks "14491178-,14494061^"; structure "1^2-3^5-,4^6-"; splice_chain "14491333^14491431-14491530^14493896-,14491544^14493959-"; sources "Undefined,Undefined"; NMorMRNA "null"; dimension "2_24"; degree "4";
chr1	Undefined	as_event	14491178	14494061	.	+	.	transcript_id "PB.336.48,PB.336.61"; gene_id "chr1:14484559-14500445W"; flanks "14491178-,14494061^"; structure "1^4-5^6-,2^3-"; splice_chain "14491330^14491440-14491544^14493959-,14491361^14491431-"; sources "Undefined,Undefined"; NMorMRNA "null"; dimension "2_24"; degree "4";
chr1	Undefined	as_event	14491178	14494061	.	+	.	transcript_id "PB.336.48,PB.336.18"; gene_id "chr1:14484559-14500445W"; flanks "14491178-,14494061^"; structure "1^4-6^8-,2^3-5^7-"; splice_chain "14491330^14491440-14491544^14493959-,14491336^14491421-14491528^14493913-"; sources "Undefined,Undefined"; NMorMRNA "null"; dimension "2_24"; degree "4";
chr1	Undefined	as_event	14491178	14494061	.	+	.	transcript_id "PB.336.48,PB.336.26"; gene_id "chr1:14484559-14500445W"; flanks "14491178-,14494061^"; structure "1^3-6^8-,2^4-5^7-"; splice_chain "14491330^14491440-14491544^14493959-,14491333^14491445-14491530^14493929-"; sources "Undefined,Undefined"; NMorMRNA "null"; dimension "2_24"; degree "4";
chr1	Undefined	as_event	14491178	14494061	.	+	.	transcript_id "PB.336.48,PB.336.43"; gene_id "chr1:14484559-14500445W"; flanks "14491178-,14494061^"; structure "1^3-6^8-,2^4-5^7-"; splice_chain "14491330^14491440-14491544^14493959-,14491333^14491447-14491529^14493926-"; sources "Undefined,Undefined"; NMorMRNA "null"; dimension "2_24"; degree "4";
chr1	Undefined	as_event	14491178	14494061	.	+	.	transcript_id "PB.336.48,PB.336.56"; gene_id "chr1:14484559-14500445W"; flanks "14491178-,14494061^"; structure "1^4-5^6-,2^3-"; splice_chain "14491330^14491440-14491544^14493959-,14491333^14491431-"; sources "Undefined,Undefined"; NMorMRNA "null"; dimension "2_24"; degree "4";
chr1	Undefined	as_event	14491178	14494061	.	+	.	transcript_id "PB.336.48,PB.336.30"; gene_id "chr1:14484559-14500445W"; flanks "14491178-,14494061^"; structure "1^4-6^8-,2^3-5^7-"; splice_chain "14491330^14491440-14491544^14493959-,14491333^14491431-14491532^14493886-"; sources "Undefined,Undefined"; NMorMRNA "null"; dimension "2_24"; degree "4";
chr1	Undefined	as_event	14491178	14494061	.	+	.	transcript_id "PB.336.48,PB.336.49"; gene_id "chr1:14484559-14500445W"; flanks "14491178-,14494061^"; structure "1^4-6^8-,2^3-5^7-"; splice_chain "14491330^14491440-14491544^14493959-,14491333^14491431-14491542^14493940-"; sources "Undefined,Undefined"; NMorMRNA "null"; dimension "2_24"; degree "4";
chr1	Undefined	as_event	14491178	14494061	.	+	.	transcript_id "PB.336.48,PB.336.14"; gene_id "chr1:14484559-14500445W"; flanks "14491178-,14494061^"; structure "1^4-6^8-,2^3-5^7-"; splice_chain "14491330^14491440-14491544^14493959-,14491333^14491431-14491541^14493929-"; sources "Undefined,Undefined"; NMorMRNA "null"; dimension "2_24"; degree "4";
chr1	Undefined	as_event	14491178	14494061	.	+	.	transcript_id "PB.336.48,PB.336.42"; gene_id "chr1:14484559-14500445W"; flanks "14491178-,14494061^"; structure "1^4-6^8-,2^3-5^7-"; splice_chain "14491330^14491440-14491544^14493959-,14491333^14491431-14491540^14493946-"; sources "Undefined,Undefined"; NMorMRNA "null"; dimension "2_24"; degree "4";
chr1	Undefined	as_event	14491178	14494061	.	+	.	transcript_id "PB.336.48,PB.336.19"; gene_id "chr1:14484559-14500445W"; flanks "14491178-,14494061^"; structure "1^4-6^8-,2^3-5^7-"; splice_chain "14491330^14491440-14491544^14493959-,14491333^14491431-14491530^14493896-"; sources "Undefined,Undefined"; NMorMRNA "null"; dimension "2_24"; degree "4";
chr1	Undefined	as_event	14491178	14494061	.	+	.	transcript_id "PB.336.53,PB.336.61"; gene_id "chr1:14484559-14500445W"; flanks "14491178-,14494061^"; structure "1^4-5^6-,2^3-"; splice_chain "14491343^14491436-14491544^14493877-,14491361^14491431-"; sources "Undefined,Undefined"; NMorMRNA "null"; dimension "2_24"; degree "4";
chr1	Undefined	as_event	14491178	14494061	.	+	.	transcript_id "PB.336.3,PB.336.61"; gene_id "chr1:14484559-14500445W"; flanks "14491178-,14494061^"; structure "1^4-5^6-,2^3-"; splice_chain "14491340^14491447-14491544^14493877-,14491361^14491431-"; sources "Undefined,Undefined"; NMorMRNA "null"; dimension "2_24"; degree "4";
chr1	Undefined	as_event	14491178	14494061	.	+	.	transcript_id "PB.336.18,PB.336.61"; gene_id "chr1:14484559-14500445W"; flanks "14491178-,14494061^"; structure "1^3-5^6-,2^4-"; splice_chain "14491336^14491421-14491528^14493913-,14491361^14491431-"; sources "Undefined,Undefined"; NMorMRNA "null"; dimension "2_24"; degree "4";
chr1	Undefined	as_event	14491178	14494061	.	+	.	transcript_id "PB.336.52,PB.336.61"; gene_id "chr1:14484559-14500445W"; flanks "14491178-,14494061^"; structure "1^4-5^6-,2^3-"; splice_chain "14491336^14491438-14491544^14493877-,14491361^14491431-"; sources "Undefined,Undefined"; NMorMRNA "null"; dimension "2_24"; degree "4";
chr1	Undefined	as_event	14491178	14494061	.	+	.	transcript_id "PB.336.28,PB.336.61"; gene_id "chr1:14484559-14500445W"; flanks "14491178-,14494061^"; structure "1^4-5^6-,2^3-"; splice_chain "14491336^14491436-14491544^14493959-,14491361^14491431-"; sources "Undefined,Undefined"; NMorMRNA "null"; dimension "2_24"; degree "4";
chr1	Undefined	as_event	14491178	14494061	.	+	.	transcript_id "PB.336.26,PB.336.61"; gene_id "chr1:14484559-14500445W"; flanks "14491178-,14494061^"; structure "1^4-5^6-,2^3-"; splice_chain "14491333^14491445-14491530^14493929-,14491361^14491431-"; sources "Undefined,Undefined"; NMorMRNA "null"; dimension "2_24"; degree "4";
chr1	Undefined	as_event	14491178	14494061	.	+	.	transcript_id "PB.336.43,PB.336.61"; gene_id "chr1:14484559-14500445W"; flanks "14491178-,14494061^"; structure "1^4-5^6-,2^3-"; splice_chain "14491333^14491447-14491529^14493926-,14491361^14491431-"; sources "Undefined,Undefined"; NMorMRNA "null"; dimension "2_24"; degree "4";
chr1	Undefined	as_event	14491178	14494061	.	+	.	transcript_id "PB.336.18,PB.336.53"; gene_id "chr1:14484559-14500445W"; flanks "14491178-,14494061^"; structure "1^3-5^8-,2^4-6^7-"; splice_chain "14491336^14491421-14491528^14493913-,14491343^14491436-14491544^14493877-"; sources "Undefined,Undefined"; NMorMRNA "null"; dimension "2_24"; degree "4";
chr1	Undefined	as_event	14491178	14494061	.	+	.	transcript_id "PB.336.26,PB.336.53"; gene_id "chr1:14484559-14500445W"; flanks "14491178-,14494061^"; structure "1^4-5^8-,2^3-6^7-"; splice_chain "14491333^14491445-14491530^14493929-,14491343^14491436-14491544^14493877-"; sources "Undefined,Undefined"; NMorMRNA "null"; dimension "2_24"; degree "4";
chr1	Undefined	as_event	14491178	14494061	.	+	.	transcript_id "PB.336.43,PB.336.53"; gene_id "chr1:14484559-14500445W"; flanks "14491178-,14494061^"; structure "1^4-5^8-,2^3-6^7-"; splice_chain "14491333^14491447-14491529^14493926-,14491343^14491436-14491544^14493877-"; sources "Undefined,Undefined"; NMorMRNA "null"; dimension "2_24"; degree "4";
chr1	Undefined	as_event	14491178	14494061	.	+	.	transcript_id "PB.336.56,PB.336.53"; gene_id "chr1:14484559-14500445W"; flanks "14491178-,14494061^"; structure "1^3-,2^4-5^6-"; splice_chain "14491333^14491431-,14491343^14491436-14491544^14493877-"; sources "Undefined,Undefined"; NMorMRNA "null"; dimension "2_24"; degree "4";
chr1	Undefined	as_event	14491178	14494061	.	+	.	transcript_id "PB.336.30,PB.336.53"; gene_id "chr1:14484559-14500445W"; flanks "14491178-,14494061^"; structure "1^3-5^8-,2^4-6^7-"; splice_chain "14491333^14491431-14491532^14493886-,14491343^14491436-14491544^14493877-"; sources "Undefined,Undefined"; NMorMRNA "null"; dimension "2_24"; degree "4";
chr1	Undefined	as_event	14491178	14494061	.	+	.	transcript_id "PB.336.49,PB.336.53"; gene_id "chr1:14484559-14500445W"; flanks "14491178-,14494061^"; structure "1^3-5^8-,2^4-6^7-"; splice_chain "14491333^14491431-14491542^14493940-,14491343^14491436-14491544^14493877-"; sources "Undefined,Undefined"; NMorMRNA "null"; dimension "2_24"; degree "4";
chr1	Undefined	as_event	14491178	14494061	.	+	.	transcript_id "PB.336.51,PB.336.53"; gene_id "chr1:14484559-14500445W"; flanks "14491178-,14494061^"; structure "1^3-6^8-,2^4-5^7-"; splice_chain "14491333^14491431-14492082^14493959-,14491343^14491436-14491544^14493877-"; sources "Undefined,Undefined"; NMorMRNA "null"; dimension "2_24"; degree "4";
chr1	Undefined	as_event	14491178	14494061	.	+	.	transcript_id "PB.336.14,PB.336.53"; gene_id "chr1:14484559-14500445W"; flanks "14491178-,14494061^"; structure "1^3-5^8-,2^4-6^7-"; splice_chain "14491333^14491431-14491541^14493929-,14491343^14491436-14491544^14493877-"; sources "Undefined,Undefined"; NMorMRNA "null"; dimension "2_24"; degree "4";
chr1	Undefined	as_event	14491178	14494061	.	+	.	transcript_id "PB.336.42,PB.336.53"; gene_id "chr1:14484559-14500445W"; flanks "14491178-,14494061^"; structure "1^3-5^8-,2^4-6^7-"; splice_chain "14491333^14491431-14491540^14493946-,14491343^14491436-14491544^14493877-"; sources "Undefined,Undefined"; NMorMRNA "null"; dimension "2_24"; degree "4";
chr1	Undefined	as_event	14491178	14494061	.	+	.	transcript_id "PB.336.19,PB.336.53"; gene_id "chr1:14484559-14500445W"; flanks "14491178-,14494061^"; structure "1^3-5^8-,2^4-6^7-"; splice_chain "14491333^14491431-14491530^14493896-,14491343^14491436-14491544^14493877-"; sources "Undefined,Undefined"; NMorMRNA "null"; dimension "2_24"; degree "4";
chr1	Undefined	as_event	14491178	14494061	.	+	.	transcript_id "PB.336.18,PB.336.3"; gene_id "chr1:14484559-14500445W"; flanks "14491178-,14494061^"; structure "1^3-5^8-,2^4-6^7-"; splice_chain "14491336^14491421-14491528^14493913-,14491340^14491447-14491544^14493877-"; sources "Undefined,Undefined"; NMorMRNA "null"; dimension "2_24"; degree "4";
chr1	Undefined	as_event	14491178	14494061	.	+	.	transcript_id "PB.336.26,PB.336.3"; gene_id "chr1:14484559-14500445W"; flanks "14491178-,14494061^"; structure "1^3-5^8-,2^4-6^7-"; splice_chain "14491333^14491445-14491530^14493929-,14491340^14491447-14491544^14493877-"; sources "Undefined,Undefined"; NMorMRNA "null"; dimension "2_24"; degree "4";
chr1	Undefined	as_event	14491178	14494061	.	+	.	transcript_id "PB.336.56,PB.336.3"; gene_id "chr1:14484559-14500445W"; flanks "14491178-,14494061^"; structure "1^3-,2^4-5^6-"; splice_chain "14491333^14491431-,14491340^14491447-14491544^14493877-"; sources "Undefined,Undefined"; NMorMRNA "null"; dimension "2_24"; degree "4";
chr1	Undefined	as_event	14491178	14494061	.	+	.	transcript_id "PB.336.30,PB.336.3"; gene_id "chr1:14484559-14500445W"; flanks "14491178-,14494061^"; structure "1^3-5^8-,2^4-6^7-"; splice_chain "14491333^14491431-14491532^14493886-,14491340^14491447-14491544^14493877-"; sources "Undefined,Undefined"; NMorMRNA "null"; dimension "2_24"; degree "4";
chr1	Undefined	as_event	14491178	14494061	.	+	.	transcript_id "PB.336.49,PB.336.3"; gene_id "chr1:14484559-14500445W"; flanks "14491178-,14494061^"; structure "1^3-5^8-,2^4-6^7-"; splice_chain "14491333^14491431-14491542^14493940-,14491340^14491447-14491544^14493877-"; sources "Undefined,Undefined"; NMorMRNA "null"; dimension "2_24"; degree "4";
chr1	Undefined	as_event	14491178	14494061	.	+	.	transcript_id "PB.336.51,PB.336.3"; gene_id "chr1:14484559-14500445W"; flanks "14491178-,14494061^"; structure "1^3-6^8-,2^4-5^7-"; splice_chain "14491333^14491431-14492082^14493959-,14491340^14491447-14491544^14493877-"; sources "Undefined,Undefined"; NMorMRNA "null"; dimension "2_24"; degree "4";
chr1	Undefined	as_event	14491178	14494061	.	+	.	transcript_id "PB.336.14,PB.336.3"; gene_id "chr1:14484559-14500445W"; flanks "14491178-,14494061^"; structure "1^3-5^8-,2^4-6^7-"; splice_chain "14491333^14491431-14491541^14493929-,14491340^14491447-14491544^14493877-"; sources "Undefined,Undefined"; NMorMRNA "null"; dimension "2_24"; degree "4";
chr1	Undefined	as_event	14491178	14494061	.	+	.	transcript_id "PB.336.42,PB.336.3"; gene_id "chr1:14484559-14500445W"; flanks "14491178-,14494061^"; structure "1^3-5^8-,2^4-6^7-"; splice_chain "14491333^14491431-14491540^14493946-,14491340^14491447-14491544^14493877-"; sources "Undefined,Undefined"; NMorMRNA "null"; dimension "2_24"; degree "4";
chr1	Undefined	as_event	14491178	14494061	.	+	.	transcript_id "PB.336.19,PB.336.3"; gene_id "chr1:14484559-14500445W"; flanks "14491178-,14494061^"; structure "1^3-5^8-,2^4-6^7-"; splice_chain "14491333^14491431-14491530^14493896-,14491340^14491447-14491544^14493877-"; sources "Undefined,Undefined"; NMorMRNA "null"; dimension "2_24"; degree "4";
chr1	Undefined	as_event	14491178	14494061	.	+	.	transcript_id "PB.336.18,PB.336.12"; gene_id "chr1:14484559-14500445W"; flanks "14491178-,14494061^"; structure "1^3-5^7-,2^4-6^8-"; splice_chain "14491336^14491421-14491528^14493913-,14491340^14491431-14491544^14493959-"; sources "Undefined,Undefined"; NMorMRNA "null"; dimension "2_24"; degree "4";
chr1	Undefined	as_event	14491178	14494061	.	+	.	transcript_id "PB.336.26,PB.336.12"; gene_id "chr1:14484559-14500445W"; flanks "14491178-,14494061^"; structure "1^4-5^7-,2^3-6^8-"; splice_chain "14491333^14491445-14491530^14493929-,14491340^14491431-14491544^14493959-"; sources "Undefined,Undefined"; NMorMRNA "null"; dimension "2_24"; degree "4";
chr1	Undefined	as_event	14491178	14494061	.	+	.	transcript_id "PB.336.43,PB.336.12"; gene_id "chr1:14484559-14500445W"; flanks "14491178-,14494061^"; structure "1^4-5^7-,2^3-6^8-"; splice_chain "14491333^14491447-14491529^14493926-,14491340^14491431-14491544^14493959-"; sources "Undefined,Undefined"; NMorMRNA "null"; dimension "2_24"; degree "4";
chr1	Undefined	as_event	14491178	14494061	.	+	.	transcript_id "PB.336.26,PB.336.18"; gene_id "chr1:14484559-14500445W"; flanks "14491178-,14494061^"; structure "1^4-6^8-,2^3-5^7-"; splice_chain "14491333^14491445-14491530^14493929-,14491336^14491421-14491528^14493913-"; sources "Undefined,Undefined"; NMorMRNA "null"; dimension "2_24"; degree "4";
chr1	Undefined	as_event	14491178	14494061	.	+	.	transcript_id "PB.336.43,PB.336.18"; gene_id "chr1:14484559-14500445W"; flanks "14491178-,14494061^"; structure "1^4-6^8-,2^3-5^7-"; splice_chain "14491333^14491447-14491529^14493926-,14491336^14491421-14491528^14493913-"; sources "Undefined,Undefined"; NMorMRNA "null"; dimension "2_24"; degree "4";
chr1	Undefined	as_event	14491178	14494061	.	+	.	transcript_id "PB.336.56,PB.336.18"; gene_id "chr1:14484559-14500445W"; flanks "14491178-,14494061^"; structure "1^4-,2^3-5^6-"; splice_chain "14491333^14491431-,14491336^14491421-14491528^14493913-"; sources "Undefined,Undefined"; NMorMRNA "null"; dimension "2_24"; degree "4";
chr1	Undefined	as_event	14491178	14494061	.	+	.	transcript_id "PB.336.30,PB.336.18"; gene_id "chr1:14484559-14500445W"; flanks "14491178-,14494061^"; structure "1^4-6^7-,2^3-5^8-"; splice_chain "14491333^14491431-14491532^14493886-,14491336^14491421-14491528^14493913-"; sources "Undefined,Undefined"; NMorMRNA "null"; dimension "2_24"; degree "4";
chr1	Undefined	as_event	14491178	14494061	.	+	.	transcript_id "PB.336.49,PB.336.18"; gene_id "chr1:14484559-14500445W"; flanks "14491178-,14494061^"; structure "1^4-6^8-,2^3-5^7-"; splice_chain "14491333^14491431-14491542^14493940-,14491336^14491421-14491528^14493913-"; sources "Undefined,Undefined"; NMorMRNA "null"; dimension "2_24"; degree "4";
chr1	Undefined	as_event	14491178	14494061	.	+	.	transcript_id "PB.336.51,PB.336.18"; gene_id "chr1:14484559-14500445W"; flanks "14491178-,14494061^"; structure "1^4-6^8-,2^3-5^7-"; splice_chain "14491333^14491431-14492082^14493959-,14491336^14491421-14491528^14493913-"; sources "Undefined,Undefined"; NMorMRNA "null"; dimension "2_24"; degree "4";
chr1	Undefined	as_event	14491178	14494061	.	+	.	transcript_id "PB.336.11,PB.336.18"; gene_id "chr1:14484559-14500445W"; flanks "14491178-,14494061^"; structure "1^4-6^8-,2^3-5^7-"; splice_chain "14491333^14491431-14491544^14493937-,14491336^14491421-14491528^14493913-"; sources "Undefined,Undefined"; NMorMRNA "null"; dimension "2_24"; degree "4";
chr1	Undefined	as_event	14491178	14494061	.	+	.	transcript_id "PB.336.20/PB.336.34/PB.336.9,PB.336.18"; gene_id "chr1:14484559-14500445W"; flanks "14491178-,14494061^"; structure "1^4-6^8-,2^3-5^7-"; splice_chain "14491333^14491431-14491544^14493959-,14491336^14491421-14491528^14493913-"; sources "Undefined,Undefined"; NMorMRNA "null"; dimension "2_24"; degree "4";
chr1	Undefined	as_event	14491178	14494061	.	+	.	transcript_id "PB.336.13,PB.336.18"; gene_id "chr1:14484559-14500445W"; flanks "14491178-,14494061^"; structure "1^4-6^8-,2^3-5^7-"; splice_chain "14491333^14491431-14491544^14493921-,14491336^14491421-14491528^14493913-"; sources "Undefined,Undefined"; NMorMRNA "null"; dimension "2_24"; degree "4";
chr1	Undefined	as_event	14491178	14494061	.	+	.	transcript_id "PB.336.35/PB.336.37/PB.336.8,PB.336.18"; gene_id "chr1:14484559-14500445W"; flanks "14491178-,14494061^"; structure "1^4-6^7-,2^3-5^8-"; splice_chain "14491333^14491431-14491544^14493877-,14491336^14491421-14491528^14493913-"; sources "Undefined,Undefined"; NMorMRNA "null"; dimension "2_24"; degree "4";
chr1	Undefined	as_event	14491178	14494061	.	+	.	transcript_id "PB.336.58,PB.336.18"; gene_id "chr1:14484559-14500445W"; flanks "14491178-,14494061^"; structure "1^4-6^7-8^10-,2^3-5^9-"; splice_chain "14491333^14491431-14491544^14492012-14492082^14493959-,14491336^14491421-14491528^14493913-"; sources "Undefined,Undefined"; NMorMRNA "null"; dimension "2_24"; degree "4";
chr1	Undefined	as_event	14491178	14494061	.	+	.	transcript_id "PB.336.14,PB.336.18"; gene_id "chr1:14484559-14500445W"; flanks "14491178-,14494061^"; structure "1^4-6^8-,2^3-5^7-"; splice_chain "14491333^14491431-14491541^14493929-,14491336^14491421-14491528^14493913-"; sources "Undefined,Undefined"; NMorMRNA "null"; dimension "2_24"; degree "4";
chr1	Undefined	as_event	14491178	14494061	.	+	.	transcript_id "PB.336.42,PB.336.18"; gene_id "chr1:14484559-14500445W"; flanks "14491178-,14494061^"; structure "1^4-6^8-,2^3-5^7-"; splice_chain "14491333^14491431-14491540^14493946-,14491336^14491421-14491528^14493913-"; sources "Undefined,Undefined"; NMorMRNA "null"; dimension "2_24"; degree "4";
chr1	Undefined	as_event	14491178	14494061	.	+	.	transcript_id "PB.336.19,PB.336.18"; gene_id "chr1:14484559-14500445W"; flanks "14491178-,14494061^"; structure "1^4-6^7-,2^3-5^8-"; splice_chain "14491333^14491431-14491530^14493896-,14491336^14491421-14491528^14493913-"; sources "Undefined,Undefined"; NMorMRNA "null"; dimension "2_24"; degree "4";
chr1	Undefined	as_event	14491178	14494061	.	+	.	transcript_id "PB.336.26,PB.336.52"; gene_id "chr1:14484559-14500445W"; flanks "14491178-,14494061^"; structure "1^4-5^8-,2^3-6^7-"; splice_chain "14491333^14491445-14491530^14493929-,14491336^14491438-14491544^14493877-"; sources "Undefined,Undefined"; NMorMRNA "null"; dimension "2_24"; degree "4";
chr1	Undefined	as_event	14491178	14494061	.	+	.	transcript_id "PB.336.43,PB.336.52"; gene_id "chr1:14484559-14500445W"; flanks "14491178-,14494061^"; structure "1^4-5^8-,2^3-6^7-"; splice_chain "14491333^14491447-14491529^14493926-,14491336^14491438-14491544^14493877-"; sources "Undefined,Undefined"; NMorMRNA "null"; dimension "2_24"; degree "4";
chr1	Undefined	as_event	14491178	14494061	.	+	.	transcript_id "PB.336.56,PB.336.52"; gene_id "chr1:14484559-14500445W"; flanks "14491178-,14494061^"; structure "1^3-,2^4-5^6-"; splice_chain "14491333^14491431-,14491336^14491438-14491544^14493877-"; sources "Undefined,Undefined"; NMorMRNA "null"; dimension "2_24"; degree "4";
chr1	Undefined	as_event	14491178	14494061	.	+	.	transcript_id "PB.336.30,PB.336.52"; gene_id "chr1:14484559-14500445W"; flanks "14491178-,14494061^"; structure "1^3-5^8-,2^4-6^7-"; splice_chain "14491333^14491431-14491532^14493886-,14491336^14491438-14491544^14493877-"; sources "Undefined,Undefined"; NMorMRNA "null"; dimension "2_24"; degree "4";
chr1	Undefined	as_event	14491178	14494061	.	+	.	transcript_id "PB.336.49,PB.336.52"; gene_id "chr1:14484559-14500445W"; flanks "14491178-,14494061^"; structure "1^3-5^8-,2^4-6^7-"; splice_chain "14491333^14491431-14491542^14493940-,14491336^14491438-14491544^14493877-"; sources "Undefined,Undefined"; NMorMRNA "null"; dimension "2_24"; degree "4";
chr1	Undefined	as_event	14491178	14494061	.	+	.	transcript_id "PB.336.51,PB.336.52"; gene_id "chr1:14484559-14500445W"; flanks "14491178-,14494061^"; structure "1^3-6^8-,2^4-5^7-"; splice_chain "14491333^14491431-14492082^14493959-,14491336^14491438-14491544^14493877-"; sources "Undefined,Undefined"; NMorMRNA "null"; dimension "2_24"; degree "4";
chr1	Undefined	as_event	14491178	14494061	.	+	.	transcript_id "PB.336.14,PB.336.52"; gene_id "chr1:14484559-14500445W"; flanks "14491178-,14494061^"; structure "1^3-5^8-,2^4-6^7-"; splice_chain "14491333^14491431-14491541^14493929-,14491336^14491438-14491544^14493877-"; sources "Undefined,Undefined"; NMorMRNA "null"; dimension "2_24"; degree "4";
chr1	Undefined	as_event	14491178	14494061	.	+	.	transcript_id "PB.336.42,PB.336.52"; gene_id "chr1:14484559-14500445W"; flanks "14491178-,14494061^"; structure "1^3-5^8-,2^4-6^7-"; splice_chain "14491333^14491431-14491540^14493946-,14491336^14491438-14491544^14493877-"; sources "Undefined,Undefined"; NMorMRNA "null"; dimension "2_24"; degree "4";
chr1	Undefined	as_event	14491178	14494061	.	+	.	transcript_id "PB.336.19,PB.336.52"; gene_id "chr1:14484559-14500445W"; flanks "14491178-,14494061^"; structure "1^3-5^8-,2^4-6^7-"; splice_chain "14491333^14491431-14491530^14493896-,14491336^14491438-14491544^14493877-"; sources "Undefined,Undefined"; NMorMRNA "null"; dimension "2_24"; degree "4";
chr1	Undefined	as_event	14491178	14494061	.	+	.	transcript_id "PB.336.26,PB.336.28"; gene_id "chr1:14484559-14500445W"; flanks "14491178-,14494061^"; structure "1^4-5^7-,2^3-6^8-"; splice_chain "14491333^14491445-14491530^14493929-,14491336^14491436-14491544^14493959-"; sources "Undefined,Undefined"; NMorMRNA "null"; dimension "2_24"; degree "4";
chr1	Undefined	as_event	14491178	14494061	.	+	.	transcript_id "PB.336.43,PB.336.28"; gene_id "chr1:14484559-14500445W"; flanks "14491178-,14494061^"; structure "1^4-5^7-,2^3-6^8-"; splice_chain "14491333^14491447-14491529^14493926-,14491336^14491436-14491544^14493959-"; sources "Undefined,Undefined"; NMorMRNA "null"; dimension "2_24"; degree "4";
chr1	Undefined	as_event	14491178	14494061	.	+	.	transcript_id "PB.336.56,PB.336.28"; gene_id "chr1:14484559-14500445W"; flanks "14491178-,14494061^"; structure "1^3-,2^4-5^6-"; splice_chain "14491333^14491431-,14491336^14491436-14491544^14493959-"; sources "Undefined,Undefined"; NMorMRNA "null"; dimension "2_24"; degree "4";
chr1	Undefined	as_event	14491178	14494061	.	+	.	transcript_id "PB.336.30,PB.336.28"; gene_id "chr1:14484559-14500445W"; flanks "14491178-,14494061^"; structure "1^3-5^7-,2^4-6^8-"; splice_chain "14491333^14491431-14491532^14493886-,14491336^14491436-14491544^14493959-"; sources "Undefined,Undefined"; NMorMRNA "null"; dimension "2_24"; degree "4";
chr1	Undefined	as_event	14491178	14494061	.	+	.	transcript_id "PB.336.49,PB.336.28"; gene_id "chr1:14484559-14500445W"; flanks "14491178-,14494061^"; structure "1^3-5^7-,2^4-6^8-"; splice_chain "14491333^14491431-14491542^14493940-,14491336^14491436-14491544^14493959-"; sources "Undefined,Undefined"; NMorMRNA "null"; dimension "2_24"; degree "4";
chr1	Undefined	as_event	14491178	14494061	.	+	.	transcript_id "PB.336.14,PB.336.28"; gene_id "chr1:14484559-14500445W"; flanks "14491178-,14494061^"; structure "1^3-5^7-,2^4-6^8-"; splice_chain "14491333^14491431-14491541^14493929-,14491336^14491436-14491544^14493959-"; sources "Undefined,Undefined"; NMorMRNA "null"; dimension "2_24"; degree "4";
chr1	Undefined	as_event	14491178	14494061	.	+	.	transcript_id "PB.336.42,PB.336.28"; gene_id "chr1:14484559-14500445W"; flanks "14491178-,14494061^"; structure "1^3-5^7-,2^4-6^8-"; splice_chain "14491333^14491431-14491540^14493946-,14491336^14491436-14491544^14493959-"; sources "Undefined,Undefined"; NMorMRNA "null"; dimension "2_24"; degree "4";
chr1	Undefined	as_event	14491178	14494061	.	+	.	transcript_id "PB.336.19,PB.336.28"; gene_id "chr1:14484559-14500445W"; flanks "14491178-,14494061^"; structure "1^3-5^7-,2^4-6^8-"; splice_chain "14491333^14491431-14491530^14493896-,14491336^14491436-14491544^14493959-"; sources "Undefined,Undefined"; NMorMRNA "null"; dimension "2_24"; degree "4";
chr1	Undefined	as_event	14489468	14494061	.	+	.	transcript_id "PB.336.27/PB.336.41/PB.336.62,PB.336.29/PB.336.40"; gene_id "chr1:14484559-14500445W"; flanks "14489468^,14494061^"; structure "1-,2-"; splice_chain "14491178-,14491431-"; sources "Undefined,Undefined"; NMorMRNA "null"; dimension "2_29"; degree "4";
chr1	Undefined	as_event	14489468	14494061	.	+	.	transcript_id "PB.336.44,PB.336.29/PB.336.40"; gene_id "chr1:14484559-14500445W"; flanks "14489468^,14494061^"; structure "1-3^4-,2-"; splice_chain "14491178-14491544^14493959-,14491431-"; sources "Undefined,Undefined"; NMorMRNA "null"; dimension "2_29"; degree "4";
chr1	Undefined	as_event	14489468	14494061	.	+	.	transcript_id "PB.336.48,PB.336.29/PB.336.40"; gene_id "chr1:14484559-14500445W"; flanks "14489468^,14494061^"; structure "1-2^4-5^6-,3-"; splice_chain "14491178-14491330^14491440-14491544^14493959-,14491431-"; sources "Undefined,Undefined"; NMorMRNA "null"; dimension "2_29"; degree "4";
chr1	Undefined	as_event	14489468	14494061	.	+	.	transcript_id "PB.336.53,PB.336.29/PB.336.40"; gene_id "chr1:14484559-14500445W"; flanks "14489468^,14494061^"; structure "1-2^4-5^6-,3-"; splice_chain "14491178-14491343^14491436-14491544^14493877-,14491431-"; sources "Undefined,Undefined"; NMorMRNA "null"; dimension "2_29"; degree "4";
chr1	Undefined	as_event	14489468	14494061	.	+	.	transcript_id "PB.336.3,PB.336.29/PB.336.40"; gene_id "chr1:14484559-14500445W"; flanks "14489468^,14494061^"; structure "1-2^4-5^6-,3-"; splice_chain "14491178-14491340^14491447-14491544^14493877-,14491431-"; sources "Undefined,Undefined"; NMorMRNA "null"; dimension "2_29"; degree "4";
chr1	Undefined	as_event	14489468	14494061	.	+	.	transcript_id "PB.336.18,PB.336.29/PB.336.40"; gene_id "chr1:14484559-14500445W"; flanks "14489468^,14494061^"; structure "1-2^3-5^6-,4-"; splice_chain "14491178-14491336^14491421-14491528^14493913-,14491431-"; sources "Undefined,Undefined"; NMorMRNA "null"; dimension "2_29"; degree "4";
chr1	Undefined	as_event	14489468	14494061	.	+	.	transcript_id "PB.336.52,PB.336.29/PB.336.40"; gene_id "chr1:14484559-14500445W"; flanks "14489468^,14494061^"; structure "1-2^4-5^6-,3-"; splice_chain "14491178-14491336^14491438-14491544^14493877-,14491431-"; sources "Undefined,Undefined"; NMorMRNA "null"; dimension "2_29"; degree "4";
chr1	Undefined	as_event	14489468	14494061	.	+	.	transcript_id "PB.336.28,PB.336.29/PB.336.40"; gene_id "chr1:14484559-14500445W"; flanks "14489468^,14494061^"; structure "1-2^4-5^6-,3-"; splice_chain "14491178-14491336^14491436-14491544^14493959-,14491431-"; sources "Undefined,Undefined"; NMorMRNA "null"; dimension "2_29"; degree "4";
chr1	Undefined	as_event	14489468	14494061	.	+	.	transcript_id "PB.336.26,PB.336.29/PB.336.40"; gene_id "chr1:14484559-14500445W"; flanks "14489468^,14494061^"; structure "1-2^4-5^6-,3-"; splice_chain "14491178-14491333^14491445-14491530^14493929-,14491431-"; sources "Undefined,Undefined"; NMorMRNA "null"; dimension "2_29"; degree "4";
chr1	Undefined	as_event	14489468	14494061	.	+	.	transcript_id "PB.336.43,PB.336.29/PB.336.40"; gene_id "chr1:14484559-14500445W"; flanks "14489468^,14494061^"; structure "1-2^4-5^6-,3-"; splice_chain "14491178-14491333^14491447-14491529^14493926-,14491431-"; sources "Undefined,Undefined"; NMorMRNA "null"; dimension "2_29"; degree "4";
chr1	Undefined	as_event	14489468	14494061	.	+	.	transcript_id "PB.336.27/PB.336.41/PB.336.62,PB.336.24/PB.336.7"; gene_id "chr1:14484559-14500445W"; flanks "14489468^,14494061^"; structure "1-,2-3^4-"; splice_chain "14491178-,14491431-14491544^14493959-"; sources "Undefined,Undefined"; NMorMRNA "null"; dimension "2_29"; degree "4";
chr1	Undefined	as_event	14489468	14494061	.	+	.	transcript_id "PB.336.18,PB.336.24/PB.336.7"; gene_id "chr1:14484559-14500445W"; flanks "14489468^,14494061^"; structure "1-2^3-5^7-,4-6^8-"; splice_chain "14491178-14491336^14491421-14491528^14493913-,14491431-14491544^14493959-"; sources "Undefined,Undefined"; NMorMRNA "null"; dimension "2_29"; degree "4";
chr1	Undefined	as_event	14489468	14494061	.	+	.	transcript_id "PB.336.26,PB.336.24/PB.336.7"; gene_id "chr1:14484559-14500445W"; flanks "14489468^,14494061^"; structure "1-2^4-5^7-,3-6^8-"; splice_chain "14491178-14491333^14491445-14491530^14493929-,14491431-14491544^14493959-"; sources "Undefined,Undefined"; NMorMRNA "null"; dimension "2_29"; degree "4";
chr1	Undefined	as_event	14489468	14494061	.	+	.	transcript_id "PB.336.43,PB.336.24/PB.336.7"; gene_id "chr1:14484559-14500445W"; flanks "14489468^,14494061^"; structure "1-2^4-5^7-,3-6^8-"; splice_chain "14491178-14491333^14491447-14491529^14493926-,14491431-14491544^14493959-"; sources "Undefined,Undefined"; NMorMRNA "null"; dimension "2_29"; degree "4";
chr1	Undefined	as_event	14489468	14494061	.	+	.	transcript_id "PB.336.27/PB.336.41/PB.336.62,PB.336.2/PB.336.33"; gene_id "chr1:14484559-14500445W"; flanks "14489468^,14494061^"; structure "1-,2-3^4-"; splice_chain "14491178-,14491431-14491544^14493877-"; sources "Undefined,Undefined"; NMorMRNA "null"; dimension "2_29"; degree "4";
chr1	Undefined	as_event	14489468	14494061	.	+	.	transcript_id "PB.336.18,PB.336.2/PB.336.33"; gene_id "chr1:14484559-14500445W"; flanks "14489468^,14494061^"; structure "1-2^3-5^8-,4-6^7-"; splice_chain "14491178-14491336^14491421-14491528^14493913-,14491431-14491544^14493877-"; sources "Undefined,Undefined"; NMorMRNA "null"; dimension "2_29"; degree "4";
chr1	Undefined	as_event	14489468	14494061	.	+	.	transcript_id "PB.336.26,PB.336.2/PB.336.33"; gene_id "chr1:14484559-14500445W"; flanks "14489468^,14494061^"; structure "1-2^4-5^8-,3-6^7-"; splice_chain "14491178-14491333^14491445-14491530^14493929-,14491431-14491544^14493877-"; sources "Undefined,Undefined"; NMorMRNA "null"; dimension "2_29"; degree "4";
chr1	Undefined	as_event	14489468	14494061	.	+	.	transcript_id "PB.336.43,PB.336.2/PB.336.33"; gene_id "chr1:14484559-14500445W"; flanks "14489468^,14494061^"; structure "1-2^4-5^8-,3-6^7-"; splice_chain "14491178-14491333^14491447-14491529^14493926-,14491431-14491544^14493877-"; sources "Undefined,Undefined"; NMorMRNA "null"; dimension "2_29"; degree "4";
chr1	Undefined	as_event	14489468	14494061	.	+	.	transcript_id "PB.336.27/PB.336.41/PB.336.62,PB.336.6"; gene_id "chr1:14484559-14500445W"; flanks "14489468^,14494061^"; structure "1-,2-3^4-"; splice_chain "14491178-,14491431-14491544^14493903-"; sources "Undefined,Undefined"; NMorMRNA "null"; dimension "2_29"; degree "4";
chr1	Undefined	as_event	14489468	14494061	.	+	.	transcript_id "PB.336.18,PB.336.6"; gene_id "chr1:14484559-14500445W"; flanks "14489468^,14494061^"; structure "1-2^3-5^8-,4-6^7-"; splice_chain "14491178-14491336^14491421-14491528^14493913-,14491431-14491544^14493903-"; sources "Undefined,Undefined"; NMorMRNA "null"; dimension "2_29"; degree "4";
chr1	Undefined	as_event	14489468	14494061	.	+	.	transcript_id "PB.336.26,PB.336.6"; gene_id "chr1:14484559-14500445W"; flanks "14489468^,14494061^"; structure "1-2^4-5^8-,3-6^7-"; splice_chain "14491178-14491333^14491445-14491530^14493929-,14491431-14491544^14493903-"; sources "Undefined,Undefined"; NMorMRNA "null"; dimension "2_29"; degree "4";
chr1	Undefined	as_event	14489468	14494061	.	+	.	transcript_id "PB.336.43,PB.336.6"; gene_id "chr1:14484559-14500445W"; flanks "14489468^,14494061^"; structure "1-2^4-5^8-,3-6^7-"; splice_chain "14491178-14491333^14491447-14491529^14493926-,14491431-14491544^14493903-"; sources "Undefined,Undefined"; NMorMRNA "null"; dimension "2_29"; degree "4";
chr1	Undefined	as_event	14489468	14494061	.	+	.	transcript_id "PB.336.27/PB.336.41/PB.336.62,PB.336.47"; gene_id "chr1:14484559-14500445W"; flanks "14489468^,14494061^"; structure "1-,2-3^4-"; splice_chain "14491178-,14491431-14491541^14493843-"; sources "Undefined,Undefined"; NMorMRNA "null"; dimension "2_29"; degree "4";
chr1	Undefined	as_event	14489468	14494061	.	+	.	transcript_id "PB.336.44,PB.336.47"; gene_id "chr1:14484559-14500445W"; flanks "14489468^,14494061^"; structure "1-4^6-,2-3^5-"; splice_chain "14491178-14491544^14493959-,14491431-14491541^14493843-"; sources "Undefined,Undefined"; NMorMRNA "null"; dimension "2_29"; degree "4";
chr1	Undefined	as_event	14489468	14494061	.	+	.	transcript_id "PB.336.48,PB.336.47"; gene_id "chr1:14484559-14500445W"; flanks "14489468^,14494061^"; structure "1-2^4-6^8-,3-5^7-"; splice_chain "14491178-14491330^14491440-14491544^14493959-,14491431-14491541^14493843-"; sources "Undefined,Undefined"; NMorMRNA "null"; dimension "2_29"; degree "4";
chr1	Undefined	as_event	14489468	14494061	.	+	.	transcript_id "PB.336.53,PB.336.47"; gene_id "chr1:14484559-14500445W"; flanks "14489468^,14494061^"; structure "1-2^4-6^8-,3-5^7-"; splice_chain "14491178-14491343^14491436-14491544^14493877-,14491431-14491541^14493843-"; sources "Undefined,Undefined"; NMorMRNA "null"; dimension "2_29"; degree "4";
chr1	Undefined	as_event	14489468	14494061	.	+	.	transcript_id "PB.336.3,PB.336.47"; gene_id "chr1:14484559-14500445W"; flanks "14489468^,14494061^"; structure "1-2^4-6^8-,3-5^7-"; splice_chain "14491178-14491340^14491447-14491544^14493877-,14491431-14491541^14493843-"; sources "Undefined,Undefined"; NMorMRNA "null"; dimension "2_29"; degree "4";
chr1	Undefined	as_event	14489468	14494061	.	+	.	transcript_id "PB.336.18,PB.336.47"; gene_id "chr1:14484559-14500445W"; flanks "14489468^,14494061^"; structure "1-2^3-5^8-,4-6^7-"; splice_chain "14491178-14491336^14491421-14491528^14493913-,14491431-14491541^14493843-"; sources "Undefined,Undefined"; NMorMRNA "null"; dimension "2_29"; degree "4";
chr1	Undefined	as_event	14489468	14494061	.	+	.	transcript_id "PB.336.52,PB.336.47"; gene_id "chr1:14484559-14500445W"; flanks "14489468^,14494061^"; structure "1-2^4-6^8-,3-5^7-"; splice_chain "14491178-14491336^14491438-14491544^14493877-,14491431-14491541^14493843-"; sources "Undefined,Undefined"; NMorMRNA "null"; dimension "2_29"; degree "4";
chr1	Undefined	as_event	14489468	14494061	.	+	.	transcript_id "PB.336.28,PB.336.47"; gene_id "chr1:14484559-14500445W"; flanks "14489468^,14494061^"; structure "1-2^4-6^8-,3-5^7-"; splice_chain "14491178-14491336^14491436-14491544^14493959-,14491431-14491541^14493843-"; sources "Undefined,Undefined"; NMorMRNA "null"; dimension "2_29"; degree "4";
chr1	Undefined	as_event	14489468	14494061	.	+	.	transcript_id "PB.336.26,PB.336.47"; gene_id "chr1:14484559-14500445W"; flanks "14489468^,14494061^"; structure "1-2^4-5^8-,3-6^7-"; splice_chain "14491178-14491333^14491445-14491530^14493929-,14491431-14491541^14493843-"; sources "Undefined,Undefined"; NMorMRNA "null"; dimension "2_29"; degree "4";
chr1	Undefined	as_event	14489468	14494061	.	+	.	transcript_id "PB.336.43,PB.336.47"; gene_id "chr1:14484559-14500445W"; flanks "14489468^,14494061^"; structure "1-2^4-5^8-,3-6^7-"; splice_chain "14491178-14491333^14491447-14491529^14493926-,14491431-14491541^14493843-"; sources "Undefined,Undefined"; NMorMRNA "null"; dimension "2_29"; degree "4";
chr1	Undefined	as_event	14485447	14494061	.	+	.	transcript_id "PB.336.29/PB.336.40,PB.336.46"; gene_id "chr1:14484559-14500445W"; flanks "14485447-,14494061^"; structure "1^3-,2^4-5^6-"; splice_chain "14489468^14491431-,14489471^14491436-14491544^14493877-"; sources "Undefined,Undefined"; NMorMRNA "null"; dimension "2_25"; degree "4";
chr1	Undefined	as_event	14485447	14494061	.	+	.	transcript_id "PB.336.47,PB.336.46"; gene_id "chr1:14484559-14500445W"; flanks "14485447-,14494061^"; structure "1^3-5^7-,2^4-6^8-"; splice_chain "14489468^14491431-14491541^14493843-,14489471^14491436-14491544^14493877-"; sources "Undefined,Undefined"; NMorMRNA "null"; dimension "2_25"; degree "4";
chr1	Undefined	as_event	14485447	14494061	.	+	.	transcript_id "PB.336.27/PB.336.41,PB.336.46"; gene_id "chr1:14484559-14500445W"; flanks "14485447-,14494061^"; structure "1^3-,2^4-5^6-"; splice_chain "14489468^14491178-,14489471^14491436-14491544^14493877-"; sources "Undefined,Undefined"; NMorMRNA "null"; dimension "2_25"; degree "4";
chr1	Undefined	as_event	14485447	14494061	.	+	.	transcript_id "PB.336.18,PB.336.46"; gene_id "chr1:14484559-14500445W"; flanks "14485447-,14494061^"; structure "1^3-4^5-7^10-,2^6-8^9-"; splice_chain "14489468^14491178-14491336^14491421-14491528^14493913-,14489471^14491436-14491544^14493877-"; sources "Undefined,Undefined"; NMorMRNA "null"; dimension "2_25"; degree "4";
chr1	Undefined	as_event	14485447	14494061	.	+	.	transcript_id "PB.336.26,PB.336.46"; gene_id "chr1:14484559-14500445W"; flanks "14485447-,14494061^"; structure "1^3-4^6-7^10-,2^5-8^9-"; splice_chain "14489468^14491178-14491333^14491445-14491530^14493929-,14489471^14491436-14491544^14493877-"; sources "Undefined,Undefined"; NMorMRNA "null"; dimension "2_25"; degree "4";
chr1	Undefined	as_event	14485447	14494061	.	+	.	transcript_id "PB.336.43,PB.336.46"; gene_id "chr1:14484559-14500445W"; flanks "14485447-,14494061^"; structure "1^3-4^6-7^10-,2^5-8^9-"; splice_chain "14489468^14491178-14491333^14491447-14491529^14493926-,14489471^14491436-14491544^14493877-"; sources "Undefined,Undefined"; NMorMRNA "null"; dimension "2_25"; degree "4";
chr1	Undefined	as_event	14485447	14494061	.	+	.	transcript_id "PB.336.30,PB.336.46"; gene_id "chr1:14484559-14500445W"; flanks "14485447-,14494061^"; structure "1^3-4^5-7^10-,2^6-8^9-"; splice_chain "14489468^14491178-14491333^14491431-14491532^14493886-,14489471^14491436-14491544^14493877-"; sources "Undefined,Undefined"; NMorMRNA "null"; dimension "2_25"; degree "4";
chr1	Undefined	as_event	14485447	14494061	.	+	.	transcript_id "PB.336.49,PB.336.46"; gene_id "chr1:14484559-14500445W"; flanks "14485447-,14494061^"; structure "1^3-4^5-7^10-,2^6-8^9-"; splice_chain "14489468^14491178-14491333^14491431-14491542^14493940-,14489471^14491436-14491544^14493877-"; sources "Undefined,Undefined"; NMorMRNA "null"; dimension "2_25"; degree "4";
chr1	Undefined	as_event	14485447	14494061	.	+	.	transcript_id "PB.336.14,PB.336.46"; gene_id "chr1:14484559-14500445W"; flanks "14485447-,14494061^"; structure "1^3-4^5-7^10-,2^6-8^9-"; splice_chain "14489468^14491178-14491333^14491431-14491541^14493929-,14489471^14491436-14491544^14493877-"; sources "Undefined,Undefined"; NMorMRNA "null"; dimension "2_25"; degree "4";
chr1	Undefined	as_event	14485447	14494061	.	+	.	transcript_id "PB.336.42,PB.336.46"; gene_id "chr1:14484559-14500445W"; flanks "14485447-,14494061^"; structure "1^3-4^5-7^10-,2^6-8^9-"; splice_chain "14489468^14491178-14491333^14491431-14491540^14493946-,14489471^14491436-14491544^14493877-"; sources "Undefined,Undefined"; NMorMRNA "null"; dimension "2_25"; degree "4";
chr1	Undefined	as_event	14485447	14494061	.	+	.	transcript_id "PB.336.19,PB.336.46"; gene_id "chr1:14484559-14500445W"; flanks "14485447-,14494061^"; structure "1^3-4^5-7^10-,2^6-8^9-"; splice_chain "14489468^14491178-14491333^14491431-14491530^14493896-,14489471^14491436-14491544^14493877-"; sources "Undefined,Undefined"; NMorMRNA "null"; dimension "2_25"; degree "4";
chr1	Undefined	as_event	14491431	14494883	.	+	.	transcript_id "PB.336.17,PB.336.35"; gene_id "chr1:14484559-14500445W"; flanks "14491431-,14494883]"; structure "1^4-5^7-,2^3-6^8-"; splice_chain "14491541^14493914-14494057^14494472-,14491544^14493877-14494061^14494476-"; sources "Undefined,Undefined"; NMorMRNA "null"; dimension "2_3"; degree "4";
chr1	Undefined	as_event	14491431	14494883	.	+	.	transcript_id "PB.336.17,PB.336.58"; gene_id "chr1:14484559-14500445W"; flanks "14491431-,14494883]"; structure "1^5-7^9-,2^3-4^6-8^10-"; splice_chain "14491541^14493914-14494057^14494472-,14491544^14492012-14492082^14493959-14494061^14494476-"; sources "Undefined,Undefined"; NMorMRNA "null"; dimension "2_3"; degree "4";
chr1	Undefined	as_event	14491178	14494883	.	+	.	transcript_id "PB.336.17,PB.336.18"; gene_id "chr1:14484559-14500445W"; flanks "14491178-,14494883]"; structure "1^4-6^8-9^11-,2^3-5^7-10^12-"; splice_chain "14491333^14491431-14491541^14493914-14494057^14494472-,14491336^14491421-14491528^14493913-14494061^14494476-"; sources "Undefined,Undefined"; NMorMRNA "null"; dimension "2_4"; degree "4";
chr1	Undefined	as_event	15728869	15733384	.	+	.	transcript_id "PB.364.2,PB.364.1"; gene_id "chr1:15726579-15739943W"; flanks "15728869-,15733384^"; structure "0,1^2-"; splice_chain ",15728999^15733288-"; sources "Undefined,Undefined"; NMorMRNA "null"; dimension "2_2"; degree "4";
chr1	Undefined	as_event	15733856	15734872	.	+	.	transcript_id "PB.364.4,PB.364.1/PB.364.2/PB.364.3"; gene_id "chr1:15726579-15739943W"; flanks "15733856-,15734872^"; structure "0,1^2-"; splice_chain ",15734002^15734772-"; sources "Undefined,Undefined"; NMorMRNA "null"; dimension "2_2"; degree "4";
chr1	Undefined	as_event	15736362	15736584	.	+	.	transcript_id "PB.364.5,PB.364.6/PB.364.7"; gene_id "chr1:15726579-15739943W"; flanks "15736362-,15736584^"; structure "0,1^2-"; splice_chain ",15736417^15736514-"; sources "Undefined,Undefined"; NMorMRNA "null"; dimension "2_2"; degree "4";
chr1	Undefined	as_event	15736669	15737186	.	+	.	transcript_id "PB.364.6/PB.364.7,PB.364.5"; gene_id "chr1:15726579-15739943W"; flanks "15736669-,15737186-"; structure "1^,2^"; splice_chain "15737094^,15737098^"; sources "Undefined,Undefined"; NMorMRNA "null"; dimension "2_2"; degree "4";
chr1	Undefined	as_event	15778868	15779037	.	+	.	transcript_id "PB.366.2/PB.366.3/PB.366.4/PB.366.5/PB.366.6/PB.366.7/PB.366.8,PB.366.1"; gene_id "chr1:15778475-15784713W"; flanks "15778868^,15779037^"; structure "1-,2-"; splice_chain "15778963-,15778967-"; sources "Undefined,Undefined"; NMorMRNA "null"; dimension "2_2"; degree "4";
chr1	Undefined	as_event	15779163	15779395	.	+	.	transcript_id "PB.366.1/PB.366.2/PB.366.5,PB.366.4/PB.366.6/PB.366.7"; gene_id "chr1:15778475-15784713W"; flanks "15779163-,15779395^"; structure "0,1^2-"; splice_chain ",15779216^15779317-"; sources "Undefined,Undefined"; NMorMRNA "null"; dimension "2_2"; degree "4";
chr1	Undefined	as_event	15779163	15779508	.	+	.	transcript_id "PB.366.1/PB.366.2/PB.366.5,PB.366.8"; gene_id "chr1:15778475-15784713W"; flanks "15779163-,15779508-"; structure "1^,2^"; splice_chain "15779395^,15779398^"; sources "Undefined,Undefined"; NMorMRNA "null"; dimension "2_3"; degree "4";
chr1	Undefined	as_event	15779163	15779508	.	+	.	transcript_id "PB.366.4/PB.366.6/PB.366.7,PB.366.8"; gene_id "chr1:15778475-15784713W"; flanks "15779163-,15779508-"; structure "1^2-3^,4^"; splice_chain "15779216^15779317-15779395^,15779398^"; sources "Undefined,Undefined"; NMorMRNA "null"; dimension "2_3"; degree "4";
chr1	Undefined	as_event	15779163	15779635	.	+	.	transcript_id "PB.366.3,PB.366.1/PB.366.2/PB.366.5"; gene_id "chr1:15778475-15784713W"; flanks "15779163-,15779635^"; structure "0,1^2-"; splice_chain ",15779395^15779508-"; sources "Undefined,Undefined"; NMorMRNA "null"; dimension "2_4"; degree "4";
chr1	Undefined	as_event	15779163	15779635	.	+	.	transcript_id "PB.366.3,PB.366.4/PB.366.6/PB.366.7"; gene_id "chr1:15778475-15784713W"; flanks "15779163-,15779635^"; structure "0,1^2-3^4-"; splice_chain ",15779216^15779317-15779395^15779508-"; sources "Undefined,Undefined"; NMorMRNA "null"; dimension "2_4"; degree "4";
chr1	Undefined	as_event	15779163	15779635	.	+	.	transcript_id "PB.366.3,PB.366.8"; gene_id "chr1:15778475-15784713W"; flanks "15779163-,15779635^"; structure "0,1^2-"; splice_chain ",15779398^15779508-"; sources "Undefined,Undefined"; NMorMRNA "null"; dimension "2_4"; degree "4";
chr1	Undefined	as_event	15780083	15780315	.	+	.	transcript_id "PB.366.1/PB.366.3/PB.366.5/PB.366.6,PB.366.7"; gene_id "chr1:15778475-15784713W"; flanks "15780083^,15780315^"; structure "1-,2-"; splice_chain "15780164-,15780198-"; sources "Undefined,Undefined"; NMorMRNA "null"; dimension "2_2"; degree "4";
chr1	Undefined	as_event	15780000	15780315	.	+	.	transcript_id "PB.366.2/PB.366.4/PB.366.8,PB.366.1/PB.366.3/PB.366.5/PB.366.6"; gene_id "chr1:15778475-15784713W"; flanks "15780000-,15780315^"; structure "0,1^2-"; splice_chain ",15780083^15780164-"; sources "Undefined,Undefined"; NMorMRNA "null"; dimension "2_3"; degree "4";
chr1	Undefined	as_event	15780000	15780315	.	+	.	transcript_id "PB.366.2/PB.366.4/PB.366.8,PB.366.7"; gene_id "chr1:15778475-15784713W"; flanks "15780000-,15780315^"; structure "0,1^2-"; splice_chain ",15780083^15780198-"; sources "Undefined,Undefined"; NMorMRNA "null"; dimension "2_3"; degree "4";
chr1	Undefined	as_event	15780526	15784671	.	+	.	transcript_id "PB.366.4,PB.366.2/PB.366.5/PB.366.6"; gene_id "chr1:15778475-15784713W"; flanks "15780526-,15784671]"; structure "0,1^2-"; splice_chain ",15780676^15783902-"; sources "Undefined,Undefined"; NMorMRNA "null"; dimension "2_2"; degree "4";
chr1	Undefined	as_event	16579807	16580748	.	+	.	transcript_id "PB.380.3,PB.380.2"; gene_id "chr1:16574603-16580748W"; flanks "16579807-,16580748]"; structure "1^4-,2^3-"; splice_chain "16580260^16580533-,16580324^16580422-"; sources "Undefined,Undefined"; NMorMRNA "null"; dimension "2_2"; degree "4";
chr1	Undefined	as_event	16594611	16596303	.	+	.	transcript_id "PB.381.5,PB.381.6/PB.381.7"; gene_id "chr1:16594512-16602812W"; flanks "16594611[,16596303-"; structure "1^,2^"; splice_chain "16594849^,16594855^"; sources "Undefined,Undefined"; NMorMRNA "null"; dimension "2_2"; degree "4";
chr1	Undefined	as_event	16594855	16597012	.	+	.	transcript_id "PB.381.1/PB.381.10/PB.381.2/PB.381.6/PB.381.7,PB.381.11"; gene_id "chr1:16594512-16602812W"; flanks "16594855^,16597012^"; structure "1-,2-"; splice_chain "16596303-,16596354-"; sources "Undefined,Undefined"; NMorMRNA "null"; dimension "2_3"; degree "4";
chr1	Undefined	as_event	16594855	16597012	.	+	.	transcript_id "PB.381.1/PB.381.10/PB.381.2/PB.381.6/PB.381.7,PB.381.13"; gene_id "chr1:16594512-16602812W"; flanks "16594855^,16597012^"; structure "1-,2-"; splice_chain "16596303-,16596391-"; sources "Undefined,Undefined"; NMorMRNA "null"; dimension "2_3"; degree "4";
chr1	Undefined	as_event	16594855	16597012	.	+	.	transcript_id "PB.381.11,PB.381.13"; gene_id "chr1:16594512-16602812W"; flanks "16594855^,16597012^"; structure "1-,2-"; splice_chain "16596354-,16596391-"; sources "Undefined,Undefined"; NMorMRNA "null"; dimension "2_3"; degree "4";
chr1	Undefined	as_event	16594611	16597012	.	+	.	transcript_id "PB.381.8/PB.381.9,PB.381.5"; gene_id "chr1:16594512-16602812W"; flanks "16594611[,16597012^"; structure "0,1^2-"; splice_chain ",16594849^16596303-"; sources "Undefined,Undefined"; NMorMRNA "null"; dimension "2_3"; degree "4";
chr1	Undefined	as_event	16594611	16597012	.	+	.	transcript_id "PB.381.8/PB.381.9,PB.381.6/PB.381.7"; gene_id "chr1:16594512-16602812W"; flanks "16594611[,16597012^"; structure "0,1^2-"; splice_chain ",16594855^16596303-"; sources "Undefined,Undefined"; NMorMRNA "null"; dimension "2_3"; degree "4";
chr1	Undefined	as_event	16598121	16598598	.	+	.	transcript_id "PB.381.1/PB.381.10/PB.381.4/PB.381.5/PB.381.9,PB.381.2"; gene_id "chr1:16594512-16602812W"; flanks "16598121-,16598598-"; structure "1^,2^"; splice_chain "16598511^,16598514^"; sources "Undefined,Undefined"; NMorMRNA "null"; dimension "2_2"; degree "4";
chr1	Undefined	as_event	16598121	16598668	.	+	.	transcript_id "PB.381.13/PB.381.6/PB.381.8,PB.381.1/PB.381.4/PB.381.5"; gene_id "chr1:16594512-16602812W"; flanks "16598121-,16598668^"; structure "0,1^2-"; splice_chain ",16598511^16598598-"; sources "Undefined,Undefined"; NMorMRNA "null"; dimension "2_2"; degree "4";
chr1	Undefined	as_event	16598598	16601214	.	+	.	transcript_id "PB.381.10/PB.381.2/PB.381.9,PB.381.1/PB.381.4/PB.381.5"; gene_id "chr1:16594512-16602812W"; flanks "16598598-,16601214^"; structure "0,1^2-"; splice_chain ",16598668^16601093-"; sources "Undefined,Undefined"; NMorMRNA "null"; dimension "2_2"; degree "4";
chr1	Undefined	as_event	16598121	16601214	.	+	.	transcript_id "PB.381.11/PB.381.3/PB.381.7,PB.381.13/PB.381.6/PB.381.8"; gene_id "chr1:16594512-16602812W"; flanks "16598121-,16601214^"; structure "0,1^2-"; splice_chain ",16598668^16601093-"; sources "Undefined,Undefined"; NMorMRNA "null"; dimension "2_5"; degree "4";
chr1	Undefined	as_event	16598121	16601214	.	+	.	transcript_id "PB.381.10/PB.381.9,PB.381.13/PB.381.6/PB.381.8"; gene_id "chr1:16594512-16602812W"; flanks "16598121-,16601214^"; structure "1^2-,3^4-"; splice_chain "16598511^16598598-,16598668^16601093-"; sources "Undefined,Undefined"; NMorMRNA "null"; dimension "2_5"; degree "4";
chr1	Undefined	as_event	16598121	16601214	.	+	.	transcript_id "PB.381.2,PB.381.13/PB.381.6/PB.381.8"; gene_id "chr1:16594512-16602812W"; flanks "16598121-,16601214^"; structure "1^2-,3^4-"; splice_chain "16598514^16598598-,16598668^16601093-"; sources "Undefined,Undefined"; NMorMRNA "null"; dimension "2_5"; degree "4";
chr1	Undefined	as_event	16598121	16601214	.	+	.	transcript_id "PB.381.11/PB.381.3/PB.381.7,PB.381.1/PB.381.4/PB.381.5"; gene_id "chr1:16594512-16602812W"; flanks "16598121-,16601214^"; structure "0,1^2-3^4-"; splice_chain ",16598511^16598598-16598668^16601093-"; sources "Undefined,Undefined"; NMorMRNA "null"; dimension "2_5"; degree "4";
chr1	Undefined	as_event	16598121	16601214	.	+	.	transcript_id "PB.381.11/PB.381.3/PB.381.7,PB.381.10/PB.381.9"; gene_id "chr1:16594512-16602812W"; flanks "16598121-,16601214^"; structure "0,1^2-"; splice_chain ",16598511^16598598-"; sources "Undefined,Undefined"; NMorMRNA "null"; dimension "2_5"; degree "4";
chr1	Undefined	as_event	16598121	16601214	.	+	.	transcript_id "PB.381.11/PB.381.3/PB.381.7,PB.381.2"; gene_id "chr1:16594512-16602812W"; flanks "16598121-,16601214^"; structure "0,1^2-"; splice_chain ",16598514^16598598-"; sources "Undefined,Undefined"; NMorMRNA "null"; dimension "2_5"; degree "4";
chr1	Undefined	as_event	17243107	17243670	.	+	.	transcript_id "PB.393.1/PB.393.2,PB.393.5"; gene_id "chr1:17240347-17259794W"; flanks "17243107^,17243670-"; structure "0,1-2^"; splice_chain ",17243277-17243378^"; sources "Undefined,Undefined"; NMorMRNA "null"; dimension "2_2"; degree "4";
chr1	Undefined	as_event	17242888	17243746	.	+	.	transcript_id "PB.393.3,PB.393.1/PB.393.2"; gene_id "chr1:17240347-17259794W"; flanks "17242888-,17243746^"; structure "0,1^2-"; splice_chain ",17243107^17243670-"; sources "Undefined,Undefined"; NMorMRNA "null"; dimension "2_3"; degree "4";
chr1	Undefined	as_event	17242888	17243746	.	+	.	transcript_id "PB.393.3,PB.393.5"; gene_id "chr1:17240347-17259794W"; flanks "17242888-,17243746^"; structure "0,1^2-3^4-"; splice_chain ",17243107^17243277-17243378^17243670-"; sources "Undefined,Undefined"; NMorMRNA "null"; dimension "2_3"; degree "4";
chr1	Undefined	as_event	17241902	17243746	.	+	.	transcript_id "PB.393.4,PB.393.3"; gene_id "chr1:17240347-17259794W"; flanks "17241902-,17243746^"; structure "0,1^2-"; splice_chain ",17242067^17242888-"; sources "Undefined,Undefined"; NMorMRNA "null"; dimension "2_4"; degree "4";
chr1	Undefined	as_event	17241902	17243746	.	+	.	transcript_id "PB.393.4,PB.393.1/PB.393.2"; gene_id "chr1:17240347-17259794W"; flanks "17241902-,17243746^"; structure "0,1^2-3^4-"; splice_chain ",17242067^17242888-17243107^17243670-"; sources "Undefined,Undefined"; NMorMRNA "null"; dimension "2_4"; degree "4";
chr1	Undefined	as_event	17241902	17243746	.	+	.	transcript_id "PB.393.4,PB.393.5"; gene_id "chr1:17240347-17259794W"; flanks "17241902-,17243746^"; structure "0,1^2-3^4-5^6-"; splice_chain ",17242067^17242888-17243107^17243277-17243378^17243670-"; sources "Undefined,Undefined"; NMorMRNA "null"; dimension "2_4"; degree "4";
chr1	Undefined	as_event	17245004	17245319	.	+	.	transcript_id "PB.393.2/PB.393.3/PB.393.4/PB.393.5,PB.393.1"; gene_id "chr1:17240347-17259794W"; flanks "17245004-,17245319^"; structure "0,1^2-"; splice_chain ",17245072^17245177-"; sources "Undefined,Undefined"; NMorMRNA "null"; dimension "2_2"; degree "4";
chr1	Undefined	as_event	17318727	17319121	.	+	.	transcript_id "PB.394.5,PB.394.1/PB.394.3"; gene_id "chr1:17318499-17324035W"; flanks "17318727^,17319121^"; structure "1-,2-"; splice_chain "17319028-,17319032-"; sources "Undefined,Undefined"; NMorMRNA "null"; dimension "2_2"; degree "4";
chr1	Undefined	as_event	17318508	17319121	.	+	.	transcript_id "PB.394.6,PB.394.5"; gene_id "chr1:17318499-17324035W"; flanks "17318508[,17319121^"; structure "0,1^2-"; splice_chain ",17318727^17319028-"; sources "Undefined,Undefined"; NMorMRNA "null"; dimension "2_2"; degree "4";
chr1	Undefined	as_event	17318499	17319121	.	+	.	transcript_id "PB.394.2,PB.394.1/PB.394.3"; gene_id "chr1:17318499-17324035W"; flanks "17318499[,17319121^"; structure "0,1^2-"; splice_chain ",17318727^17319032-"; sources "Undefined,Undefined"; NMorMRNA "null"; dimension "2_2"; degree "4";
chr1	Undefined	as_event	17319276	17319715	.	+	.	transcript_id "PB.394.2/PB.394.3,PB.394.1"; gene_id "chr1:17318499-17324035W"; flanks "17319276-,17319715^"; structure "0,1^2-"; splice_chain ",17319519^17319606-"; sources "Undefined,Undefined"; NMorMRNA "null"; dimension "2_2"; degree "4";
chr1	Undefined	as_event	17319276	17321301	.	+	.	transcript_id "PB.394.4/PB.394.6,PB.394.1"; gene_id "chr1:17318499-17324035W"; flanks "17319276-,17321301^"; structure "0,1^2-3^4-"; splice_chain ",17319519^17319606-17319715^17321220-"; sources "Undefined,Undefined"; NMorMRNA "null"; dimension "2_3"; degree "4";
chr1	Undefined	as_event	17319276	17321301	.	+	.	transcript_id "PB.394.4/PB.394.6,PB.394.3"; gene_id "chr1:17318499-17324035W"; flanks "17319276-,17321301^"; structure "0,1^2-"; splice_chain ",17319715^17321220-"; sources "Undefined,Undefined"; NMorMRNA "null"; dimension "2_3"; degree "4";
chr1	Undefined	as_event	17321580	17322849	.	+	.	transcript_id "PB.394.3,PB.394.4"; gene_id "chr1:17318499-17324035W"; flanks "17321580-,17322849]"; structure "0,1^2-"; splice_chain ",17321751^17322643-"; sources "Undefined,Undefined"; NMorMRNA "null"; dimension "2_2"; degree "4";
chr1	Undefined	as_event	17327531	17327683	.	+	.	transcript_id "PB.395.1,PB.395.2"; gene_id "chr1:17326264-17330759W"; flanks "17327531^,17327683^"; structure "1-,2-"; splice_chain "17327629-,17327663-"; sources "Undefined,Undefined"; NMorMRNA "null"; dimension "2_3"; degree "4";
chr1	Undefined	as_event	17327531	17327683	.	+	.	transcript_id "PB.395.3,PB.395.1"; gene_id "chr1:17326264-17330759W"; flanks "17327531^,17327683^"; structure "1-,2-"; splice_chain "17327623-,17327629-"; sources "Undefined,Undefined"; NMorMRNA "null"; dimension "2_3"; degree "4";
chr1	Undefined	as_event	17327531	17327683	.	+	.	transcript_id "PB.395.3,PB.395.2"; gene_id "chr1:17326264-17330759W"; flanks "17327531^,17327683^"; structure "1-,2-"; splice_chain "17327623-,17327663-"; sources "Undefined,Undefined"; NMorMRNA "null"; dimension "2_3"; degree "4";
chr1	Undefined	as_event	17328383	17329522	.	+	.	transcript_id "PB.395.2,PB.395.1/PB.395.3"; gene_id "chr1:17326264-17330759W"; flanks "17328383-,17329522-"; structure "1^,2^"; splice_chain "17328464^,17328469^"; sources "Undefined,Undefined"; NMorMRNA "null"; dimension "2_2"; degree "4";
chr1	Undefined	as_event	17642523	17642952	.	+	.	transcript_id "PB.404.3,PB.404.1/PB.404.2"; gene_id "chr1:17639869-17655617W"; flanks "17642523-,17642952^"; structure "1^4-,2^3-"; splice_chain "17642539^17642739-,17642588^17642663-"; sources "Undefined,Undefined"; NMorMRNA "null"; dimension "2_2"; degree "4";
chr1	Undefined	as_event	17652809	17654343	.	+	.	transcript_id "PB.404.1/PB.404.4,PB.404.2/PB.404.3"; gene_id "chr1:17639869-17655617W"; flanks "17652809-,17654343^"; structure "0,1^2-"; splice_chain ",17653080^17654208-"; sources "Undefined,Undefined"; NMorMRNA "null"; dimension "2_2"; degree "4";
chr1	Undefined	as_event	17661908	17662552	.	+	.	transcript_id "PB.405.1/PB.405.2/PB.405.4/PB.405.5,PB.405.3"; gene_id "chr1:17660046-17669751W"; flanks "17661908^,17662552^"; structure "1-,2-"; splice_chain "17662397-,17662420-"; sources "Undefined,Undefined"; NMorMRNA "null"; dimension "2_2"; degree "4";
chr1	Undefined	as_event	17664422	17665550	.	+	.	transcript_id "PB.405.1/PB.405.2/PB.405.3/PB.405.5,PB.405.4"; gene_id "chr1:17660046-17669751W"; flanks "17664422-,17665550^"; structure "1^3-,2^4-"; splice_chain "17664467^17665363-,17664482^17665415-"; sources "Undefined,Undefined"; NMorMRNA "null"; dimension "2_2"; degree "4";
chr1	Undefined	as_event	17674990	17676435	.	+	.	transcript_id "PB.406.1/PB.406.7,PB.406.2"; gene_id "chr1:17671845-17679631W"; flanks "17674990^,17676435-"; structure "0,1-2^"; splice_chain ",17675053-17675242^"; sources "Undefined,Undefined"; NMorMRNA "null"; dimension "2_2"; degree "4";
chr1	Undefined	as_event	17671859	17676435	.	+	.	transcript_id "PB.406.6,PB.406.8"; gene_id "chr1:17671845-17679631W"; flanks "17671859[,17676435-"; structure "1^,2^3-4^"; splice_chain "17672173^,17674972^17675053-17675242^"; sources "Undefined,Undefined"; NMorMRNA "null"; dimension "2_4"; degree "4";
chr1	Undefined	as_event	17671859	17676435	.	+	.	transcript_id "PB.406.9,PB.406.8"; gene_id "chr1:17671845-17679631W"; flanks "17671859[,17676435-"; structure "1^,2^3-4^"; splice_chain "17674701^,17674972^17675053-17675242^"; sources "Undefined,Undefined"; NMorMRNA "null"; dimension "2_4"; degree "4";
chr1	Undefined	as_event	17671859	17676435	.	+	.	transcript_id "PB.406.8,PB.406.7"; gene_id "chr1:17671845-17679631W"; flanks "17671859[,17676435-"; structure "1^3-4^,2^"; splice_chain "17674972^17675053-17675242^,17674990^"; sources "Undefined,Undefined"; NMorMRNA "null"; dimension "2_4"; degree "4";
chr1	Undefined	as_event	17671859	17676435	.	+	.	transcript_id "PB.406.6,PB.406.9"; gene_id "chr1:17671845-17679631W"; flanks "17671859[,17676435-"; structure "1^,2^"; splice_chain "17672173^,17674701^"; sources "Undefined,Undefined"; NMorMRNA "null"; dimension "2_4"; degree "4";
chr1	Undefined	as_event	17671859	17676435	.	+	.	transcript_id "PB.406.6,PB.406.7"; gene_id "chr1:17671845-17679631W"; flanks "17671859[,17676435-"; structure "1^,2^"; splice_chain "17672173^,17674990^"; sources "Undefined,Undefined"; NMorMRNA "null"; dimension "2_4"; degree "4";
chr1	Undefined	as_event	17671859	17676435	.	+	.	transcript_id "PB.406.9,PB.406.7"; gene_id "chr1:17671845-17679631W"; flanks "17671859[,17676435-"; structure "1^,2^"; splice_chain "17674701^,17674990^"; sources "Undefined,Undefined"; NMorMRNA "null"; dimension "2_4"; degree "4";
chr1	Undefined	as_event	17671848	17677468	.	+	.	transcript_id "PB.406.4,PB.406.5"; gene_id "chr1:17671845-17679631W"; flanks "17671848[,17677468^"; structure "0,1^2-"; splice_chain ",17675242^17676435-"; sources "Undefined,Undefined"; NMorMRNA "null"; dimension "2_2"; degree "4";
chr1	Undefined	as_event	17677556	17679623	.	+	.	transcript_id "PB.406.8,PB.406.7"; gene_id "chr1:17671845-17679631W"; flanks "17677556-,17679623]"; structure "0,1^2-"; splice_chain ",17679069^17679220-"; sources "Undefined,Undefined"; NMorMRNA "null"; dimension "2_2"; degree "4";
chr1	Undefined	as_event	17714656	17714967	.	+	.	transcript_id "PB.409.2,PB.409.3/PB.409.4"; gene_id "chr1:17713145-17715771W"; flanks "17714656-,17714967-"; structure "1^,2^"; splice_chain "17714767^,17714820^"; sources "Undefined,Undefined"; NMorMRNA "null"; dimension "2_2"; degree "4";
chr1	Undefined	as_event	17738499	17739845	.	+	.	transcript_id "PB.411.8,PB.411.1/PB.411.10/PB.411.11/PB.411.12/PB.411.13/PB.411.2/PB.411.3/PB.411.4/PB.411.5/PB.411.6/PB.411.9"; gene_id "chr1:17734157-17742123W"; flanks "17738499-,17739845^"; structure "1^3-,2^4-"; splice_chain "17739622^17739797-,17739623^17739804-"; sources "Undefined,Undefined"; NMorMRNA "null"; dimension "2_2"; degree "4";
chr1	Undefined	as_event	17739804	17740165	.	+	.	transcript_id "PB.411.1/PB.411.10/PB.411.11/PB.411.13/PB.411.2/PB.411.3/PB.411.4/PB.411.5/PB.411.6/PB.411.9,PB.411.7"; gene_id "chr1:17734157-17742123W"; flanks "17739804-,17740165-"; structure "1^,2^"; splice_chain "17739845^,17739851^"; sources "Undefined,Undefined"; NMorMRNA "null"; dimension "2_2"; degree "4";
chr1	Undefined	as_event	17738499	17740165	.	+	.	transcript_id "PB.411.8,PB.411.7"; gene_id "chr1:17734157-17742123W"; flanks "17738499-,17740165-"; structure "1^3-5^,2^4-6^"; splice_chain "17739622^17739797-17739845^,17739623^17739804-17739851^"; sources "Undefined,Undefined"; NMorMRNA "null"; dimension "2_3"; degree "4";
chr1	Undefined	as_event	17740389	17740550	.	+	.	transcript_id "PB.411.10/PB.411.13/PB.411.2,PB.411.9"; gene_id "chr1:17734157-17742123W"; flanks "17740389-,17740550-"; structure "1^,2^"; splice_chain "17740473^,17740499^"; sources "Undefined,Undefined"; NMorMRNA "null"; dimension "2_2"; degree "4";
chr1	Undefined	as_event	17740241	17741097	.	+	.	transcript_id "PB.411.5,PB.411.10/PB.411.2"; gene_id "chr1:17734157-17742123W"; flanks "17740241^,17741097-"; structure "0,1-2^3-4^"; splice_chain ",17740389-17740473^17740550-17740633^"; sources "Undefined,Undefined"; NMorMRNA "null"; dimension "2_2"; degree "4";
chr1	Undefined	as_event	17740550	17741198	.	+	.	transcript_id "PB.411.13/PB.411.9,PB.411.10/PB.411.2"; gene_id "chr1:17734157-17742123W"; flanks "17740550-,17741198^"; structure "0,1^2-"; splice_chain ",17740633^17741097-"; sources "Undefined,Undefined"; NMorMRNA "null"; dimension "2_2"; degree "4";
chr1	Undefined	as_event	17740389	17741198	.	+	.	transcript_id "PB.411.1/PB.411.8,PB.411.11"; gene_id "chr1:17734157-17742123W"; flanks "17740389-,17741198^"; structure "0,1^2-"; splice_chain ",17740485^17740548-"; sources "Undefined,Undefined"; NMorMRNA "null"; dimension "2_5"; degree "4";
chr1	Undefined	as_event	17740389	17741198	.	+	.	transcript_id "PB.411.1/PB.411.8,PB.411.10/PB.411.2"; gene_id "chr1:17734157-17742123W"; flanks "17740389-,17741198^"; structure "0,1^2-3^4-"; splice_chain ",17740473^17740550-17740633^17741097-"; sources "Undefined,Undefined"; NMorMRNA "null"; dimension "2_5"; degree "4";
chr1	Undefined	as_event	17740389	17741198	.	+	.	transcript_id "PB.411.1/PB.411.8,PB.411.13"; gene_id "chr1:17734157-17742123W"; flanks "17740389-,17741198^"; structure "0,1^2-"; splice_chain ",17740473^17740550-"; sources "Undefined,Undefined"; NMorMRNA "null"; dimension "2_5"; degree "4";
chr1	Undefined	as_event	17740389	17741198	.	+	.	transcript_id "PB.411.1/PB.411.8,PB.411.9"; gene_id "chr1:17734157-17742123W"; flanks "17740389-,17741198^"; structure "0,1^2-"; splice_chain ",17740499^17740550-"; sources "Undefined,Undefined"; NMorMRNA "null"; dimension "2_5"; degree "4";
chr1	Undefined	as_event	17740389	17741198	.	+	.	transcript_id "PB.411.10/PB.411.2,PB.411.11"; gene_id "chr1:17734157-17742123W"; flanks "17740389-,17741198^"; structure "1^4-5^6-,2^3-"; splice_chain "17740473^17740550-17740633^17741097-,17740485^17740548-"; sources "Undefined,Undefined"; NMorMRNA "null"; dimension "2_5"; degree "4";
chr1	Undefined	as_event	17740389	17741198	.	+	.	transcript_id "PB.411.13,PB.411.11"; gene_id "chr1:17734157-17742123W"; flanks "17740389-,17741198^"; structure "1^4-,2^3-"; splice_chain "17740473^17740550-,17740485^17740548-"; sources "Undefined,Undefined"; NMorMRNA "null"; dimension "2_5"; degree "4";
chr1	Undefined	as_event	17740389	17741198	.	+	.	transcript_id "PB.411.11,PB.411.9"; gene_id "chr1:17734157-17742123W"; flanks "17740389-,17741198^"; structure "1^3-,2^4-"; splice_chain "17740485^17740548-,17740499^17740550-"; sources "Undefined,Undefined"; NMorMRNA "null"; dimension "2_5"; degree "4";
chr1	Undefined	as_event	17740241	17741198	.	+	.	transcript_id "PB.411.1/PB.411.8,PB.411.5"; gene_id "chr1:17734157-17742123W"; flanks "17740241^,17741198^"; structure "1-,2-"; splice_chain "17740389-,17741097-"; sources "Undefined,Undefined"; NMorMRNA "null"; dimension "2_6"; degree "4";
chr1	Undefined	as_event	17740241	17741198	.	+	.	transcript_id "PB.411.11,PB.411.5"; gene_id "chr1:17734157-17742123W"; flanks "17740241^,17741198^"; structure "1-2^3-,4-"; splice_chain "17740389-17740485^17740548-,17741097-"; sources "Undefined,Undefined"; NMorMRNA "null"; dimension "2_6"; degree "4";
chr1	Undefined	as_event	17740241	17741198	.	+	.	transcript_id "PB.411.13,PB.411.5"; gene_id "chr1:17734157-17742123W"; flanks "17740241^,17741198^"; structure "1-2^3-,4-"; splice_chain "17740389-17740473^17740550-,17741097-"; sources "Undefined,Undefined"; NMorMRNA "null"; dimension "2_6"; degree "4";
chr1	Undefined	as_event	17740241	17741198	.	+	.	transcript_id "PB.411.9,PB.411.5"; gene_id "chr1:17734157-17742123W"; flanks "17740241^,17741198^"; structure "1-2^3-,4-"; splice_chain "17740389-17740499^17740550-,17741097-"; sources "Undefined,Undefined"; NMorMRNA "null"; dimension "2_6"; degree "4";
chr1	Undefined	as_event	17740165	17741198	.	+	.	transcript_id "PB.411.3/PB.411.4/PB.411.6/PB.411.7,PB.411.5"; gene_id "chr1:17734157-17742123W"; flanks "17740165-,17741198^"; structure "0,1^2-"; splice_chain ",17740241^17741097-"; sources "Undefined,Undefined"; NMorMRNA "null"; dimension "2_7"; degree "4";
chr1	Undefined	as_event	17740165	17741198	.	+	.	transcript_id "PB.411.3/PB.411.4/PB.411.6/PB.411.7,PB.411.1/PB.411.8"; gene_id "chr1:17734157-17742123W"; flanks "17740165-,17741198^"; structure "0,1^2-"; splice_chain ",17740241^17740389-"; sources "Undefined,Undefined"; NMorMRNA "null"; dimension "2_7"; degree "4";
chr1	Undefined	as_event	17740165	17741198	.	+	.	transcript_id "PB.411.3/PB.411.4/PB.411.6/PB.411.7,PB.411.11"; gene_id "chr1:17734157-17742123W"; flanks "17740165-,17741198^"; structure "0,1^2-3^4-"; splice_chain ",17740241^17740389-17740485^17740548-"; sources "Undefined,Undefined"; NMorMRNA "null"; dimension "2_7"; degree "4";
chr1	Undefined	as_event	17740165	17741198	.	+	.	transcript_id "PB.411.3/PB.411.4/PB.411.6/PB.411.7,PB.411.10/PB.411.2"; gene_id "chr1:17734157-17742123W"; flanks "17740165-,17741198^"; structure "0,1^2-3^4-5^6-"; splice_chain ",17740241^17740389-17740473^17740550-17740633^17741097-"; sources "Undefined,Undefined"; NMorMRNA "null"; dimension "2_7"; degree "4";
chr1	Undefined	as_event	17740165	17741198	.	+	.	transcript_id "PB.411.3/PB.411.4/PB.411.6/PB.411.7,PB.411.13"; gene_id "chr1:17734157-17742123W"; flanks "17740165-,17741198^"; structure "0,1^2-3^4-"; splice_chain ",17740241^17740389-17740473^17740550-"; sources "Undefined,Undefined"; NMorMRNA "null"; dimension "2_7"; degree "4";
chr1	Undefined	as_event	17740165	17741198	.	+	.	transcript_id "PB.411.3/PB.411.4/PB.411.6/PB.411.7,PB.411.9"; gene_id "chr1:17734157-17742123W"; flanks "17740165-,17741198^"; structure "0,1^2-3^4-"; splice_chain ",17740241^17740389-17740499^17740550-"; sources "Undefined,Undefined"; NMorMRNA "null"; dimension "2_7"; degree "4";
chr1	Undefined	as_event	17739845	17741198	.	+	.	transcript_id "PB.411.12,PB.411.3/PB.411.4/PB.411.6"; gene_id "chr1:17734157-17742123W"; flanks "17739845^,17741198^"; structure "1-,2-"; splice_chain "17740163-,17740165-"; sources "Undefined,Undefined"; NMorMRNA "null"; dimension "2_8"; degree "4";
chr1	Undefined	as_event	17739845	17741198	.	+	.	transcript_id "PB.411.12,PB.411.5"; gene_id "chr1:17734157-17742123W"; flanks "17739845^,17741198^"; structure "1-,2-3^4-"; splice_chain "17740163-,17740165-17740241^17741097-"; sources "Undefined,Undefined"; NMorMRNA "null"; dimension "2_8"; degree "4";
chr1	Undefined	as_event	17739845	17741198	.	+	.	transcript_id "PB.411.12,PB.411.1/PB.411.8"; gene_id "chr1:17734157-17742123W"; flanks "17739845^,17741198^"; structure "1-,2-3^4-"; splice_chain "17740163-,17740165-17740241^17740389-"; sources "Undefined,Undefined"; NMorMRNA "null"; dimension "2_8"; degree "4";
chr1	Undefined	as_event	17739845	17741198	.	+	.	transcript_id "PB.411.12,PB.411.11"; gene_id "chr1:17734157-17742123W"; flanks "17739845^,17741198^"; structure "1-,2-3^4-5^6-"; splice_chain "17740163-,17740165-17740241^17740389-17740485^17740548-"; sources "Undefined,Undefined"; NMorMRNA "null"; dimension "2_8"; degree "4";
chr1	Undefined	as_event	17739845	17741198	.	+	.	transcript_id "PB.411.12,PB.411.10/PB.411.2"; gene_id "chr1:17734157-17742123W"; flanks "17739845^,17741198^"; structure "1-,2-3^4-5^6-7^8-"; splice_chain "17740163-,17740165-17740241^17740389-17740473^17740550-17740633^17741097-"; sources "Undefined,Undefined"; NMorMRNA "null"; dimension "2_8"; degree "4";
chr1	Undefined	as_event	17739845	17741198	.	+	.	transcript_id "PB.411.12,PB.411.13"; gene_id "chr1:17734157-17742123W"; flanks "17739845^,17741198^"; structure "1-,2-3^4-5^6-"; splice_chain "17740163-,17740165-17740241^17740389-17740473^17740550-"; sources "Undefined,Undefined"; NMorMRNA "null"; dimension "2_8"; degree "4";
chr1	Undefined	as_event	17739845	17741198	.	+	.	transcript_id "PB.411.12,PB.411.9"; gene_id "chr1:17734157-17742123W"; flanks "17739845^,17741198^"; structure "1-,2-3^4-5^6-"; splice_chain "17740163-,17740165-17740241^17740389-17740499^17740550-"; sources "Undefined,Undefined"; NMorMRNA "null"; dimension "2_8"; degree "4";
chr1	Undefined	as_event	17739804	17741198	.	+	.	transcript_id "PB.411.12,PB.411.7"; gene_id "chr1:17734157-17742123W"; flanks "17739804-,17741198^"; structure "1^3-,2^4-"; splice_chain "17739845^17740163-,17739851^17740165-"; sources "Undefined,Undefined"; NMorMRNA "null"; dimension "2_9"; degree "4";
chr1	Undefined	as_event	17741273	17741660	.	+	.	transcript_id "PB.411.1/PB.411.10/PB.411.11/PB.411.13/PB.411.2/PB.411.3/PB.411.5/PB.411.7/PB.411.8/PB.411.9,PB.411.12"; gene_id "chr1:17734157-17742123W"; flanks "17741273-,17741660-"; structure "1^,2^"; splice_chain "17741371^,17741375^"; sources "Undefined,Undefined"; NMorMRNA "null"; dimension "2_3"; degree "4";
chr1	Undefined	as_event	17741273	17741660	.	+	.	transcript_id "PB.411.1/PB.411.10/PB.411.11/PB.411.13/PB.411.2/PB.411.3/PB.411.5/PB.411.7/PB.411.8/PB.411.9,PB.411.4"; gene_id "chr1:17734157-17742123W"; flanks "17741273-,17741660-"; structure "1^,2^"; splice_chain "17741371^,17741380^"; sources "Undefined,Undefined"; NMorMRNA "null"; dimension "2_3"; degree "4";
chr1	Undefined	as_event	17741273	17741660	.	+	.	transcript_id "PB.411.12,PB.411.4"; gene_id "chr1:17734157-17742123W"; flanks "17741273-,17741660-"; structure "1^,2^"; splice_chain "17741375^,17741380^"; sources "Undefined,Undefined"; NMorMRNA "null"; dimension "2_3"; degree "4";
chr1	Undefined	as_event	17741273	17742108	.	+	.	transcript_id "PB.411.5/PB.411.8,PB.411.6"; gene_id "chr1:17734157-17742123W"; flanks "17741273-,17742108]"; structure "1^4-,2^3-"; splice_chain "17741371^17741660-,17741373^17741645-"; sources "Undefined,Undefined"; NMorMRNA "null"; dimension "2_2"; degree "4";
chr1	Undefined	as_event	17882407	17884269	.	+	.	transcript_id "PB.418.2,PB.418.1"; gene_id "chr1:17880693-17884817W"; flanks "17882407-,17884269^"; structure "1^3-,2^4-5^6-"; splice_chain "17882411^17882578-,17882561^17883768-17883853^17884135-"; sources "Undefined,Undefined"; NMorMRNA "null"; dimension "2_2"; degree "4";
chr1	Undefined	as_event	18434529	18435310	.	+	.	transcript_id "PB.429.5,PB.429.1/PB.429.2/PB.429.3/PB.429.4/PB.429.7"; gene_id "chr1:18432268-18443903W"; flanks "18434529-,18435310^"; structure "0,1^2-"; splice_chain ",18434606^18435176-"; sources "Undefined,Undefined"; NMorMRNA "null"; dimension "2_2"; degree "4";
chr1	Undefined	as_event	18436851	18439111	.	+	.	transcript_id "PB.429.1/PB.429.3/PB.429.4/PB.429.7,PB.429.2/PB.429.8"; gene_id "chr1:18432268-18443903W"; flanks "18436851^,18439111^"; structure "1-,2-"; splice_chain "18439006-,18439009-"; sources "Undefined,Undefined"; NMorMRNA "null"; dimension "2_2"; degree "4";
chr1	Undefined	as_event	18439373	18439637	.	+	.	transcript_id "PB.429.1/PB.429.2/PB.429.3/PB.429.4/PB.429.8,PB.429.7"; gene_id "chr1:18432268-18443903W"; flanks "18439373^,18439637^"; structure "1-,2-"; splice_chain "18439467-,18439471-"; sources "Undefined,Undefined"; NMorMRNA "null"; dimension "2_2"; degree "4";
chr1	Undefined	as_event	18441419	18442289	.	+	.	transcript_id "PB.429.9,PB.429.1/PB.429.2/PB.429.3/PB.429.4/PB.429.7/PB.429.8"; gene_id "chr1:18432268-18443903W"; flanks "18441419-,18442289-"; structure "1^,2^"; splice_chain "18441500^,18441509^"; sources "Undefined,Undefined"; NMorMRNA "null"; dimension "2_2"; degree "4";
chr1	Undefined	as_event	18696729	18697655	.	+	.	transcript_id "PB.432.2,PB.432.1"; gene_id "chr1:18696282-18698361W"; flanks "18696729-,18697655^"; structure "0,1^2-"; splice_chain ",18696830^18697384-"; sources "Undefined,Undefined"; NMorMRNA "null"; dimension "2_2"; degree "4";
chr1	Undefined	as_event	18973402	18977060	.	+	.	transcript_id "PB.435.4,PB.435.5/PB.435.6"; gene_id "chr1:18973382-18980361W"; flanks "18973402[,18977060^"; structure "1^4-,2^3-"; splice_chain "18973649^18976857-,18973805^18976519-"; sources "Undefined,Undefined"; NMorMRNA "null"; dimension "2_2"; degree "4";
chr1	Undefined	as_event	18977475	18979083	.	+	.	transcript_id "PB.435.6,PB.435.1/PB.435.2/PB.435.4/PB.435.7/PB.435.8"; gene_id "chr1:18973382-18980361W"; flanks "18977475-,18979083^"; structure "0,1^2-"; splice_chain ",18977531^18978845-"; sources "Undefined,Undefined"; NMorMRNA "null"; dimension "2_2"; degree "4";
chr1	Undefined	as_event	18978845	18979418	.	+	.	transcript_id "PB.435.1/PB.435.2/PB.435.4/PB.435.7/PB.435.8,PB.435.5"; gene_id "chr1:18973382-18980361W"; flanks "18978845-,18979418^"; structure "1^4-,2^3-"; splice_chain "18979083^18979300-,18979089^18979296-"; sources "Undefined,Undefined"; NMorMRNA "null"; dimension "2_2"; degree "4";
chr1	Undefined	as_event	18977475	18979418	.	+	.	transcript_id "PB.435.5,PB.435.6"; gene_id "chr1:18973382-18980361W"; flanks "18977475-,18979418^"; structure "1^2-4^5-,3^6-"; splice_chain "18977531^18978845-18979089^18979296-,18979083^18979300-"; sources "Undefined,Undefined"; NMorMRNA "null"; dimension "2_3"; degree "4";
chr1	Undefined	as_event	20113366	20113646	.	+	.	transcript_id "PB.451.2/PB.451.5,PB.451.3"; gene_id "chr1:20112591-20115305W"; flanks "20113366-,20113646^"; structure "0,1^2-"; splice_chain ",20113418^20113591-"; sources "Undefined,Undefined"; NMorMRNA "null"; dimension "2_2"; degree "4";
chr1	Undefined	as_event	20114167	20114492	.	+	.	transcript_id "PB.451.5,PB.451.2/PB.451.3"; gene_id "chr1:20112591-20115305W"; flanks "20114167-,20114492^"; structure "1^3-,2^4-"; splice_chain "20114277^20114378-,20114279^20114388-"; sources "Undefined,Undefined"; NMorMRNA "null"; dimension "2_2"; degree "4";
chr1	Undefined	as_event	20113366	20114835	.	+	.	transcript_id "PB.451.4,PB.451.2"; gene_id "chr1:20112591-20115305W"; flanks "20113366-,20114835-"; structure "1^,2^3-4^5-6^7-8^9-10^"; splice_chain "20113570^,20113646^20113765-20114016^20114167-20114279^20114388-20114492^20114593-20114707^"; sources "Undefined,Undefined"; NMorMRNA "null"; dimension "2_4"; degree "4";
chr1	Undefined	as_event	20113366	20114835	.	+	.	transcript_id "PB.451.3,PB.451.4"; gene_id "chr1:20112591-20115305W"; flanks "20113366-,20114835-"; structure "1^3-4^5-6^7-8^9-10^11-12^,2^"; splice_chain "20113418^20113591-20113646^20113765-20114016^20114167-20114279^20114388-20114492^20114593-20114707^,20113570^"; sources "Undefined,Undefined"; NMorMRNA "null"; dimension "2_4"; degree "4";
chr1	Undefined	as_event	20113366	20114835	.	+	.	transcript_id "PB.451.4,PB.451.5"; gene_id "chr1:20112591-20115305W"; flanks "20113366-,20114835-"; structure "1^,2^3-4^5-6^7-8^9-10^"; splice_chain "20113570^,20113646^20113765-20114016^20114167-20114277^20114378-20114492^20114593-20114707^"; sources "Undefined,Undefined"; NMorMRNA "null"; dimension "2_4"; degree "4";
chr1	Undefined	as_event	20213607	20215625	.	+	.	transcript_id "PB.451.7/PB.451.8,PB.451.6"; gene_id "chr1:20212262-20218451W"; flanks "20213607-,20215625^"; structure "0,1^2-"; splice_chain ",20213915^20215417-"; sources "Undefined,Undefined"; NMorMRNA "null"; dimension "2_3"; degree "4";
chr1	Undefined	as_event	20213607	20215625	.	+	.	transcript_id "PB.451.6,PB.451.9"; gene_id "chr1:20212262-20218451W"; flanks "20213607-,20215625^"; structure "1^2-,3^4-"; splice_chain "20213915^20215417-,20215503^20215596-"; sources "Undefined,Undefined"; NMorMRNA "null"; dimension "2_3"; degree "4";
chr1	Undefined	as_event	20213607	20215625	.	+	.	transcript_id "PB.451.7/PB.451.8,PB.451.9"; gene_id "chr1:20212262-20218451W"; flanks "20213607-,20215625^"; structure "0,1^2-"; splice_chain ",20215503^20215596-"; sources "Undefined,Undefined"; NMorMRNA "null"; dimension "2_3"; degree "4";
chr1	Undefined	as_event	20213607	20215753	.	+	.	transcript_id "PB.451.6,PB.451.10"; gene_id "chr1:20212262-20218451W"; flanks "20213607-,20215753^"; structure "1^4-6^7-,2^3-5^8-"; splice_chain "20213915^20215417-20215625^20215705-,20214580^20214927-20215624^20215707-"; sources "Undefined,Undefined"; NMorMRNA "null"; dimension "2_3"; degree "4";
chr1	Undefined	as_event	20213607	20215753	.	+	.	transcript_id "PB.451.10,PB.451.7/PB.451.8"; gene_id "chr1:20212262-20218451W"; flanks "20213607-,20215753^"; structure "1^2-3^6-,4^5-"; splice_chain "20214580^20214927-20215624^20215707-,20215625^20215705-"; sources "Undefined,Undefined"; NMorMRNA "null"; dimension "2_3"; degree "4";
chr1	Undefined	as_event	20215753	20216044	.	+	.	transcript_id "PB.451.10/PB.451.6/PB.451.7,PB.451.8"; gene_id "chr1:20212262-20218451W"; flanks "20215753^,20216044^"; structure "1-,2-"; splice_chain "20215955-,20215961-"; sources "Undefined,Undefined"; NMorMRNA "null"; dimension "2_2"; degree "4";
chr1	Undefined	as_event	20215705	20216044	.	+	.	transcript_id "PB.451.9,PB.451.6/PB.451.7"; gene_id "chr1:20212262-20218451W"; flanks "20215705-,20216044^"; structure "0,1^2-"; splice_chain ",20215753^20215955-"; sources "Undefined,Undefined"; NMorMRNA "null"; dimension "2_3"; degree "4";
chr1	Undefined	as_event	20215705	20216044	.	+	.	transcript_id "PB.451.9,PB.451.8"; gene_id "chr1:20212262-20218451W"; flanks "20215705-,20216044^"; structure "0,1^2-"; splice_chain ",20215753^20215961-"; sources "Undefined,Undefined"; NMorMRNA "null"; dimension "2_3"; degree "4";
chr1	Undefined	as_event	20213607	20216044	.	+	.	transcript_id "PB.451.10,PB.451.9"; gene_id "chr1:20212262-20218451W"; flanks "20213607-,20216044^"; structure "1^2-5^8-9^10-,3^4-6^7-"; splice_chain "20214580^20214927-20215624^20215707-20215753^20215955-,20215503^20215596-20215625^20215705-"; sources "Undefined,Undefined"; NMorMRNA "null"; dimension "2_5"; degree "4";
chr1	Undefined	as_event	20903802	20905605	.	+	.	transcript_id "PB.460.2/PB.460.6,PB.460.3/PB.460.4/PB.460.5/PB.460.7"; gene_id "chr1:20901476-20914806W"; flanks "20903802^,20905605^"; structure "1-,2-"; splice_chain "20905474-,20905481-"; sources "Undefined,Undefined"; NMorMRNA "null"; dimension "2_2"; degree "4";
chr1	Undefined	as_event	20912512	20912849	.	+	.	transcript_id "PB.460.3/PB.460.7,PB.460.2/PB.460.4/PB.460.6"; gene_id "chr1:20901476-20914806W"; flanks "20912512-,20912849-"; structure "1^,2^"; splice_chain "20912594^,20912692^"; sources "Undefined,Undefined"; NMorMRNA "null"; dimension "2_2"; degree "4";
chr1	Undefined	as_event	20912849	20913495	.	+	.	transcript_id "PB.460.6/PB.460.7,PB.460.2/PB.460.3/PB.460.4"; gene_id "chr1:20901476-20914806W"; flanks "20912849-,20913495^"; structure "0,1^2-"; splice_chain ",20912964^20913340-"; sources "Undefined,Undefined"; NMorMRNA "null"; dimension "2_2"; degree "4";
chr1	Undefined	as_event	20909296	20913495	.	+	.	transcript_id "PB.460.2/PB.460.4,PB.460.5"; gene_id "chr1:20901476-20914806W"; flanks "20909296-,20913495^"; structure "1^4-5^6-7^8-9^10-,2^3-"; splice_chain "20909389^20911608-20911706^20912512-20912692^20912849-20912964^20913340-,20911236^20911360-"; sources "Undefined,Undefined"; NMorMRNA "null"; dimension "2_5"; degree "4";
chr1	Undefined	as_event	20909296	20913495	.	+	.	transcript_id "PB.460.3,PB.460.5"; gene_id "chr1:20901476-20914806W"; flanks "20909296-,20913495^"; structure "1^4-5^6-7^8-9^10-,2^3-"; splice_chain "20909389^20911608-20911706^20912512-20912594^20912849-20912964^20913340-,20911236^20911360-"; sources "Undefined,Undefined"; NMorMRNA "null"; dimension "2_5"; degree "4";
chr1	Undefined	as_event	20909296	20913495	.	+	.	transcript_id "PB.460.6,PB.460.5"; gene_id "chr1:20901476-20914806W"; flanks "20909296-,20913495^"; structure "1^4-5^6-7^8-,2^3-"; splice_chain "20909389^20911608-20911706^20912512-20912692^20912849-,20911236^20911360-"; sources "Undefined,Undefined"; NMorMRNA "null"; dimension "2_5"; degree "4";
chr1	Undefined	as_event	20909296	20913495	.	+	.	transcript_id "PB.460.7,PB.460.5"; gene_id "chr1:20901476-20914806W"; flanks "20909296-,20913495^"; structure "1^4-5^6-7^8-,2^3-"; splice_chain "20909389^20911608-20911706^20912512-20912594^20912849-,20911236^20911360-"; sources "Undefined,Undefined"; NMorMRNA "null"; dimension "2_5"; degree "4";
chr1	Undefined	as_event	20902345	20913495	.	+	.	transcript_id "PB.460.1,PB.460.5"; gene_id "chr1:20901476-20914806W"; flanks "20902345-,20913495^"; structure "1^7-8^14-,2^3-4^5-6^9-10^11-12^13-"; splice_chain "20902393^20903803-20903807^20913475-,20902488^20902589-20902738^20903635-20903802^20905481-20905605^20909296-20911236^20911360-"; sources "Undefined,Undefined"; NMorMRNA "null"; dimension "2_7"; degree "4";
chr1	Undefined	as_event	20902345	20913495	.	+	.	transcript_id "PB.460.1,PB.460.2"; gene_id "chr1:20901476-20914806W"; flanks "20902345-,20913495^"; structure "1^7-8^20-,2^3-4^5-6^9-10^11-12^13-14^15-16^17-18^19-"; splice_chain "20902393^20903803-20903807^20913475-,20902488^20902589-20902738^20903635-20903802^20905474-20905605^20909296-20909389^20911608-20911706^20912512-20912692^20912849-20912964^20913340-"; sources "Undefined,Undefined"; NMor…
chr1	Undefined	as_event	20902345	20913495	.	+	.	transcript_id "PB.460.1,PB.460.4"; gene_id "chr1:20901476-20914806W"; flanks "20902345-,20913495^"; structure "1^7-8^20-,2^3-4^5-6^9-10^11-12^13-14^15-16^17-18^19-"; splice_chain "20902393^20903803-20903807^20913475-,20902488^20902589-20902738^20903635-20903802^20905481-20905605^20909296-20909389^20911608-20911706^20912512-20912692^20912849-20912964^20913340-"; sources "Undefined,Undefined"; NMor…
chr1	Undefined	as_event	20902345	20913495	.	+	.	transcript_id "PB.460.1,PB.460.3"; gene_id "chr1:20901476-20914806W"; flanks "20902345-,20913495^"; structure "1^7-8^20-,2^3-4^5-6^9-10^11-12^13-14^15-16^17-18^19-"; splice_chain "20902393^20903803-20903807^20913475-,20902488^20902589-20902738^20903635-20903802^20905481-20905605^20909296-20909389^20911608-20911706^20912512-20912594^20912849-20912964^20913340-"; sources "Undefined,Undefined"; NMor…
chr1	Undefined	as_event	20902345	20913495	.	+	.	transcript_id "PB.460.1,PB.460.6"; gene_id "chr1:20901476-20914806W"; flanks "20902345-,20913495^"; structure "1^7-8^18-,2^3-4^5-6^9-10^11-12^13-14^15-16^17-"; splice_chain "20902393^20903803-20903807^20913475-,20902488^20902589-20902738^20903635-20903802^20905474-20905605^20909296-20909389^20911608-20911706^20912512-20912692^20912849-"; sources "Undefined,Undefined"; NMorMRNA "null"; dimension "…
chr1	Undefined	as_event	20902345	20913495	.	+	.	transcript_id "PB.460.1,PB.460.7"; gene_id "chr1:20901476-20914806W"; flanks "20902345-,20913495^"; structure "1^7-8^18-,2^3-4^5-6^9-10^11-12^13-14^15-16^17-"; splice_chain "20902393^20903803-20903807^20913475-,20902488^20902589-20902738^20903635-20903802^20905481-20905605^20909296-20909389^20911608-20911706^20912512-20912594^20912849-"; sources "Undefined,Undefined"; NMorMRNA "null"; dimension "…
chr1	Undefined	as_event	20990598	20991382	.	+	.	transcript_id "PB.461.14/PB.461.16/PB.461.17/PB.461.2/PB.461.3,PB.461.15"; gene_id "chr1:20989280-20994370W"; flanks "20990598^,20991382-"; structure "0,1-2^"; splice_chain ",20990813-20991315^"; sources "Undefined,Undefined"; NMorMRNA "null"; dimension "2_2"; degree "4";
chr1	Undefined	as_event	20990227	20991450	.	+	.	transcript_id "PB.461.1/PB.461.10/PB.461.12/PB.461.13/PB.461.4/PB.461.6/PB.461.7/PB.461.9,PB.461.11"; gene_id "chr1:20989280-20994370W"; flanks "20990227-,20991450^"; structure "0,1^2-"; splice_chain ",20991255^20991308-"; sources "Undefined,Undefined"; NMorMRNA "null"; dimension "2_4"; degree "4";
chr1	Undefined	as_event	20990227	20991450	.	+	.	transcript_id "PB.461.1/PB.461.10/PB.461.12/PB.461.13/PB.461.4/PB.461.6/PB.461.7/PB.461.9,PB.461.14/PB.461.16/PB.461.17/PB.461.2/PB.461.3"; gene_id "chr1:20989280-20994370W"; flanks "20990227-,20991450^"; structure "0,1^2-"; splice_chain ",20990598^20991382-"; sources "Undefined,Undefined"; NMorMRNA "null"; dimension "2_4"; degree "4";
chr1	Undefined	as_event	20990227	20991450	.	+	.	transcript_id "PB.461.1/PB.461.10/PB.461.12/PB.461.13/PB.461.4/PB.461.6/PB.461.7/PB.461.9,PB.461.15"; gene_id "chr1:20989280-20994370W"; flanks "20990227-,20991450^"; structure "0,1^2-3^4-"; splice_chain ",20990598^20990813-20991315^20991382-"; sources "Undefined,Undefined"; NMorMRNA "null"; dimension "2_4"; degree "4";
chr1	Undefined	as_event	20990227	20991450	.	+	.	transcript_id "PB.461.14/PB.461.16/PB.461.17/PB.461.2/PB.461.3,PB.461.11"; gene_id "chr1:20989280-20994370W"; flanks "20990227-,20991450^"; structure "1^4-,2^3-"; splice_chain "20990598^20991382-,20991255^20991308-"; sources "Undefined,Undefined"; NMorMRNA "null"; dimension "2_4"; degree "4";
chr1	Undefined	as_event	20990227	20991450	.	+	.	transcript_id "PB.461.15,PB.461.11"; gene_id "chr1:20989280-20994370W"; flanks "20990227-,20991450^"; structure "1^2-5^6-,3^4-"; splice_chain "20990598^20990813-20991315^20991382-,20991255^20991308-"; sources "Undefined,Undefined"; NMorMRNA "null"; dimension "2_4"; degree "4";
chr1	Undefined	as_event	20991622	20991950	.	+	.	transcript_id "PB.461.11,PB.461.14"; gene_id "chr1:20989280-20994370W"; flanks "20991622^,20991950^"; structure "1-,2-"; splice_chain "20991802-,20991812-"; sources "Undefined,Undefined"; NMorMRNA "null"; dimension "2_3"; degree "4";
chr1	Undefined	as_event	20991622	20991950	.	+	.	transcript_id "PB.461.11,PB.461.15/PB.461.3/PB.461.7"; gene_id "chr1:20989280-20994370W"; flanks "20991622^,20991950^"; structure "1-,2-"; splice_chain "20991802-,20991822-"; sources "Undefined,Undefined"; NMorMRNA "null"; dimension "2_3"; degree "4";
chr1	Undefined	as_event	20991622	20991950	.	+	.	transcript_id "PB.461.14,PB.461.15/PB.461.3/PB.461.7"; gene_id "chr1:20989280-20994370W"; flanks "20991622^,20991950^"; structure "1-,2-"; splice_chain "20991812-,20991822-"; sources "Undefined,Undefined"; NMorMRNA "null"; dimension "2_3"; degree "4";
chr1	Undefined	as_event	20991551	20991950	.	+	.	transcript_id "PB.461.1/PB.461.10/PB.461.12/PB.461.13/PB.461.16/PB.461.4/PB.461.6,PB.461.2"; gene_id "chr1:20989280-20994370W"; flanks "20991551-,20991950^"; structure "0,1^2-"; splice_chain ",20991626^20991834-"; sources "Undefined,Undefined"; NMorMRNA "null"; dimension "2_5"; degree "4";
chr1	Undefined	as_event	20991551	20991950	.	+	.	transcript_id "PB.461.1/PB.461.10/PB.461.12/PB.461.13/PB.461.16/PB.461.4/PB.461.6,PB.461.11"; gene_id "chr1:20989280-20994370W"; flanks "20991551-,20991950^"; structure "0,1^2-"; splice_chain ",20991622^20991802-"; sources "Undefined,Undefined"; NMorMRNA "null"; dimension "2_5"; degree "4";
chr1	Undefined	as_event	20991551	20991950	.	+	.	transcript_id "PB.461.1/PB.461.10/PB.461.12/PB.461.13/PB.461.16/PB.461.4/PB.461.6,PB.461.14"; gene_id "chr1:20989280-20994370W"; flanks "20991551-,20991950^"; structure "0,1^2-"; splice_chain ",20991622^20991812-"; sources "Undefined,Undefined"; NMorMRNA "null"; dimension "2_5"; degree "4";
chr1	Undefined	as_event	20991551	20991950	.	+	.	transcript_id "PB.461.1/PB.461.10/PB.461.12/PB.461.13/PB.461.16/PB.461.4/PB.461.6,PB.461.15/PB.461.3/PB.461.7"; gene_id "chr1:20989280-20994370W"; flanks "20991551-,20991950^"; structure "0,1^2-"; splice_chain ",20991622^20991822-"; sources "Undefined,Undefined"; NMorMRNA "null"; dimension "2_5"; degree "4";
chr1	Undefined	as_event	20991551	20991950	.	+	.	transcript_id "PB.461.11,PB.461.2"; gene_id "chr1:20989280-20994370W"; flanks "20991551-,20991950^"; structure "1^3-,2^4-"; splice_chain "20991622^20991802-,20991626^20991834-"; sources "Undefined,Undefined"; NMorMRNA "null"; dimension "2_5"; degree "4";
chr1	Undefined	as_event	20991551	20991950	.	+	.	transcript_id "PB.461.14,PB.461.2"; gene_id "chr1:20989280-20994370W"; flanks "20991551-,20991950^"; structure "1^3-,2^4-"; splice_chain "20991622^20991812-,20991626^20991834-"; sources "Undefined,Undefined"; NMorMRNA "null"; dimension "2_5"; degree "4";
chr1	Undefined	as_event	20991551	20991950	.	+	.	transcript_id "PB.461.15/PB.461.3/PB.461.7,PB.461.2"; gene_id "chr1:20989280-20994370W"; flanks "20991551-,20991950^"; structure "1^3-,2^4-"; splice_chain "20991622^20991822-,20991626^20991834-"; sources "Undefined,Undefined"; NMorMRNA "null"; dimension "2_5"; degree "4";
chr1	Undefined	as_event	20990227	20991950	.	+	.	transcript_id "PB.461.5,PB.461.1/PB.461.10/PB.461.12/PB.461.13/PB.461.4/PB.461.6"; gene_id "chr1:20989280-20994370W"; flanks "20990227-,20991950^"; structure "0,1^2-"; splice_chain ",20991450^20991551-"; sources "Undefined,Undefined"; NMorMRNA "null"; dimension "2_9"; degree "4";
chr1	Undefined	as_event	20990227	20991950	.	+	.	transcript_id "PB.461.5,PB.461.11"; gene_id "chr1:20989280-20994370W"; flanks "20990227-,20991950^"; structure "0,1^2-3^4-5^6-"; splice_chain ",20991255^20991308-20991450^20991551-20991622^20991802-"; sources "Undefined,Undefined"; NMorMRNA "null"; dimension "2_9"; degree "4";
chr1	Undefined	as_event	20990227	20991950	.	+	.	transcript_id "PB.461.5,PB.461.7"; gene_id "chr1:20989280-20994370W"; flanks "20990227-,20991950^"; structure "0,1^2-3^4-"; splice_chain ",20991450^20991551-20991622^20991822-"; sources "Undefined,Undefined"; NMorMRNA "null"; dimension "2_9"; degree "4";
chr1	Undefined	as_event	20990227	20991950	.	+	.	transcript_id "PB.461.5,PB.461.16"; gene_id "chr1:20989280-20994370W"; flanks "20990227-,20991950^"; structure "0,1^2-3^4-"; splice_chain ",20990598^20991382-20991450^20991551-"; sources "Undefined,Undefined"; NMorMRNA "null"; dimension "2_9"; degree "4";
chr1	Undefined	as_event	20990227	20991950	.	+	.	transcript_id "PB.461.5,PB.461.2"; gene_id "chr1:20989280-20994370W"; flanks "20990227-,20991950^"; structure "0,1^2-3^4-5^6-"; splice_chain ",20990598^20991382-20991450^20991551-20991626^20991834-"; sources "Undefined,Undefined"; NMorMRNA "null"; dimension "2_9"; degree "4";
chr1	Undefined	as_event	20990227	20991950	.	+	.	transcript_id "PB.461.5,PB.461.14"; gene_id "chr1:20989280-20994370W"; flanks "20990227-,20991950^"; structure "0,1^2-3^4-5^6-"; splice_chain ",20990598^20991382-20991450^20991551-20991622^20991812-"; sources "Undefined,Undefined"; NMorMRNA "null"; dimension "2_9"; degree "4";
chr1	Undefined	as_event	20990227	20991950	.	+	.	transcript_id "PB.461.5,PB.461.3"; gene_id "chr1:20989280-20994370W"; flanks "20990227-,20991950^"; structure "0,1^2-3^4-5^6-"; splice_chain ",20990598^20991382-20991450^20991551-20991622^20991822-"; sources "Undefined,Undefined"; NMorMRNA "null"; dimension "2_9"; degree "4";
chr1	Undefined	as_event	20990227	20991950	.	+	.	transcript_id "PB.461.5,PB.461.15"; gene_id "chr1:20989280-20994370W"; flanks "20990227-,20991950^"; structure "0,1^2-3^4-5^6-7^8-"; splice_chain ",20990598^20990813-20991315^20991382-20991450^20991551-20991622^20991822-"; sources "Undefined,Undefined"; NMorMRNA "null"; dimension "2_9"; degree "4";
chr1	Undefined	as_event	20991551	20992085	.	+	.	transcript_id "PB.461.1/PB.461.10/PB.461.12/PB.461.13/PB.461.16/PB.461.4/PB.461.6,PB.461.9"; gene_id "chr1:20989280-20994370W"; flanks "20991551-,20992085-"; structure "1^,2^"; splice_chain "20991950^,20991954^"; sources "Undefined,Undefined"; NMorMRNA "null"; dimension "2_6"; degree "4";
chr1	Undefined	as_event	20991551	20992085	.	+	.	transcript_id "PB.461.2,PB.461.9"; gene_id "chr1:20989280-20994370W"; flanks "20991551-,20992085-"; structure "1^2-3^,4^"; splice_chain "20991626^20991834-20991950^,20991954^"; sources "Undefined,Undefined"; NMorMRNA "null"; dimension "2_6"; degree "4";
chr1	Undefined	as_event	20991551	20992085	.	+	.	transcript_id "PB.461.11,PB.461.9"; gene_id "chr1:20989280-20994370W"; flanks "20991551-,20992085-"; structure "1^2-3^,4^"; splice_chain "20991622^20991802-20991950^,20991954^"; sources "Undefined,Undefined"; NMorMRNA "null"; dimension "2_6"; degree "4";
chr1	Undefined	as_event	20991551	20992085	.	+	.	transcript_id "PB.461.14,PB.461.9"; gene_id "chr1:20989280-20994370W"; flanks "20991551-,20992085-"; structure "1^2-3^,4^"; splice_chain "20991622^20991812-20991950^,20991954^"; sources "Undefined,Undefined"; NMorMRNA "null"; dimension "2_6"; degree "4";
chr1	Undefined	as_event	20991551	20992085	.	+	.	transcript_id "PB.461.15/PB.461.3/PB.461.7,PB.461.9"; gene_id "chr1:20989280-20994370W"; flanks "20991551-,20992085-"; structure "1^2-3^,4^"; splice_chain "20991622^20991822-20991950^,20991954^"; sources "Undefined,Undefined"; NMorMRNA "null"; dimension "2_6"; degree "4";
chr1	Undefined	as_event	20990227	20992085	.	+	.	transcript_id "PB.461.9,PB.461.5"; gene_id "chr1:20989280-20994370W"; flanks "20990227-,20992085-"; structure "1^2-4^,3^"; splice_chain "20991450^20991551-20991954^,20991950^"; sources "Undefined,Undefined"; NMorMRNA "null"; dimension "2_10"; degree "4";
chr1	Undefined	as_event	20992085	20992597	.	+	.	transcript_id "PB.461.1/PB.461.11/PB.461.14/PB.461.15/PB.461.16/PB.461.2/PB.461.3/PB.461.7,PB.461.12"; gene_id "chr1:20989280-20994370W"; flanks "20992085-,20992597-"; structure "1^,2^3-4^5-6^"; splice_chain "20992165^,20992254^20992312-20992338^20992430-20992493^"; sources "Undefined,Undefined"; NMorMRNA "null"; dimension "2_3"; degree "4";
chr1	Undefined	as_event	20992085	20992597	.	+	.	transcript_id "PB.461.1/PB.461.11/PB.461.14/PB.461.15/PB.461.16/PB.461.2/PB.461.3/PB.461.7,PB.461.6"; gene_id "chr1:20989280-20994370W"; flanks "20992085-,20992597-"; structure "1^,2^"; splice_chain "20992165^,20992169^"; sources "Undefined,Undefined"; NMorMRNA "null"; dimension "2_3"; degree "4";
chr1	Undefined	as_event	20992085	20992597	.	+	.	transcript_id "PB.461.6,PB.461.12"; gene_id "chr1:20989280-20994370W"; flanks "20992085-,20992597-"; structure "1^,2^3-4^5-6^"; splice_chain "20992169^,20992254^20992312-20992338^20992430-20992493^"; sources "Undefined,Undefined"; NMorMRNA "null"; dimension "2_3"; degree "4";
chr1	Undefined	as_event	20992085	20992782	.	+	.	transcript_id "PB.461.4/PB.461.5/PB.461.9,PB.461.13"; gene_id "chr1:20989280-20994370W"; flanks "20992085-,20992782^"; structure "0,1^2-"; splice_chain ",20992231^20992300-"; sources "Undefined,Undefined"; NMorMRNA "null"; dimension "2_5"; degree "4";
chr1	Undefined	as_event	20992085	20992782	.	+	.	transcript_id "PB.461.1/PB.461.11/PB.461.14/PB.461.16/PB.461.2/PB.461.3/PB.461.7,PB.461.13"; gene_id "chr1:20989280-20994370W"; flanks "20992085-,20992782^"; structure "1^4-,2^3-"; splice_chain "20992165^20992597-,20992231^20992300-"; sources "Undefined,Undefined"; NMorMRNA "null"; dimension "2_5"; degree "4";
chr1	Undefined	as_event	20992085	20992782	.	+	.	transcript_id "PB.461.13,PB.461.12"; gene_id "chr1:20989280-20994370W"; flanks "20992085-,20992782^"; structure "1^3-,2^4-5^6-7^8-"; splice_chain "20992231^20992300-,20992254^20992312-20992338^20992430-20992493^20992597-"; sources "Undefined,Undefined"; NMorMRNA "null"; dimension "2_5"; degree "4";
chr1	Undefined	as_event	20992085	20992782	.	+	.	transcript_id "PB.461.6,PB.461.13"; gene_id "chr1:20989280-20994370W"; flanks "20992085-,20992782^"; structure "1^4-,2^3-"; splice_chain "20992169^20992597-,20992231^20992300-"; sources "Undefined,Undefined"; NMorMRNA "null"; dimension "2_5"; degree "4";
chr1	Undefined	as_event	20992085	20992782	.	+	.	transcript_id "PB.461.4/PB.461.5/PB.461.9,PB.461.1/PB.461.11/PB.461.14/PB.461.16/PB.461.2/PB.461.3/PB.461.7"; gene_id "chr1:20989280-20994370W"; flanks "20992085-,20992782^"; structure "0,1^2-"; splice_chain ",20992165^20992597-"; sources "Undefined,Undefined"; NMorMRNA "null"; dimension "2_5"; degree "4";
chr1	Undefined	as_event	20992085	20992782	.	+	.	transcript_id "PB.461.4/PB.461.5/PB.461.9,PB.461.12"; gene_id "chr1:20989280-20994370W"; flanks "20992085-,20992782^"; structure "0,1^2-3^4-5^6-"; splice_chain ",20992254^20992312-20992338^20992430-20992493^20992597-"; sources "Undefined,Undefined"; NMorMRNA "null"; dimension "2_5"; degree "4";
chr1	Undefined	as_event	20992085	20992782	.	+	.	transcript_id "PB.461.4/PB.461.5/PB.461.9,PB.461.6"; gene_id "chr1:20989280-20994370W"; flanks "20992085-,20992782^"; structure "0,1^2-"; splice_chain ",20992169^20992597-"; sources "Undefined,Undefined"; NMorMRNA "null"; dimension "2_5"; degree "4";
chr1	Undefined	as_event	20992597	20993233	.	+	.	transcript_id "PB.461.1/PB.461.11/PB.461.12/PB.461.14/PB.461.16/PB.461.2/PB.461.3/PB.461.6/PB.461.7,PB.461.15"; gene_id "chr1:20989280-20994370W"; flanks "20992597-,20993233-"; structure "1^,2^"; splice_chain "20992782^,20992785^"; sources "Undefined,Undefined"; NMorMRNA "null"; dimension "2_2"; degree "4";
chr1	Undefined	as_event	20992085	20993233	.	+	.	transcript_id "PB.461.15,PB.461.13"; gene_id "chr1:20989280-20994370W"; flanks "20992085-,20993233-"; structure "1^4-6^,2^3-5^"; splice_chain "20992165^20992597-20992785^,20992231^20992300-20992782^"; sources "Undefined,Undefined"; NMorMRNA "null"; dimension "2_6"; degree "4";
chr1	Undefined	as_event	20992085	20993233	.	+	.	transcript_id "PB.461.15,PB.461.4/PB.461.5/PB.461.9"; gene_id "chr1:20989280-20994370W"; flanks "20992085-,20993233-"; structure "1^2-4^,3^"; splice_chain "20992165^20992597-20992785^,20992782^"; sources "Undefined,Undefined"; NMorMRNA "null"; dimension "2_6"; degree "4";
chr1	Undefined	as_event	20992085	20994275	.	+	.	transcript_id "PB.461.4,PB.461.10"; gene_id "chr1:20989280-20994370W"; flanks "20992085-,20994275]"; structure "1^4-,2^3-"; splice_chain "20992782^20993233-,20992784^20993231-"; sources "Undefined,Undefined"; NMorMRNA "null"; dimension "2_3"; degree "4";
chr1	Undefined	as_event	20992085	20994275	.	+	.	transcript_id "PB.461.11,PB.461.10"; gene_id "chr1:20989280-20994370W"; flanks "20992085-,20994275]"; structure "1^2-3^6-,4^5-"; splice_chain "20992165^20992597-20992782^20993233-,20992784^20993231-"; sources "Undefined,Undefined"; NMorMRNA "null"; dimension "2_3"; degree "4";
chr1	Undefined	as_event	21218013	21218375	.	+	.	transcript_id "PB.464.1,PB.464.2"; gene_id "chr1:21195813-21220757W"; flanks "21218013-,21218375^"; structure "0,1^2-"; splice_chain ",21218061^21218259-"; sources "Undefined,Undefined"; NMorMRNA "null"; dimension "2_2"; degree "4";
chr1	Undefined	as_event	21456238	21456813	.	+	.	transcript_id "PB.469.4,PB.469.3"; gene_id "chr1:21456104-21460930W"; flanks "21456238^,21456813^"; structure "1-,2-"; splice_chain "21456730-,21456733-"; sources "Undefined,Undefined"; NMorMRNA "null"; dimension "2_3"; degree "4";
chr1	Undefined	as_event	21456238	21456813	.	+	.	transcript_id "PB.469.1,PB.469.3"; gene_id "chr1:21456104-21460930W"; flanks "21456238^,21456813^"; structure "1-,2-"; splice_chain "21456704-,21456733-"; sources "Undefined,Undefined"; NMorMRNA "null"; dimension "2_3"; degree "4";
chr1	Undefined	as_event	21456238	21456813	.	+	.	transcript_id "PB.469.1,PB.469.4"; gene_id "chr1:21456104-21460930W"; flanks "21456238^,21456813^"; structure "1-,2-"; splice_chain "21456704-,21456730-"; sources "Undefined,Undefined"; NMorMRNA "null"; dimension "2_3"; degree "4";
chr1	Undefined	as_event	21466496	21467096	.	+	.	transcript_id "PB.470.3,PB.470.1"; gene_id "chr1:21464573-21468062W"; flanks "21466496-,21467096-"; structure "1^3-4^,2^"; splice_chain "21466652^21466870-21467022^,21466679^"; sources "Undefined,Undefined"; NMorMRNA "null"; dimension "2_2"; degree "4";
chr1	Undefined	as_event	21684254	21684556	.	+	.	transcript_id "PB.474.2,PB.474.1"; gene_id "chr1:21682120-21685098W"; flanks "21684254^,21684556-"; structure "0,1-2^"; splice_chain ",21684344-21684418^"; sources "Undefined,Undefined"; NMorMRNA "null"; dimension "2_2"; degree "4";
chr1	Undefined	as_event	22245688	22247694	.	+	.	transcript_id "PB.479.2,PB.479.3"; gene_id "chr1:22245684-22252645W"; flanks "22245688[,22247694^"; structure "0,1^2-"; splice_chain ",22246210^22247535-"; sources "Undefined,Undefined"; NMorMRNA "null"; dimension "2_2"; degree "4";
chr1	Undefined	as_event	22247535	22247820	.	+	.	transcript_id "PB.479.7,PB.479.1/PB.479.3/PB.479.4/PB.479.5"; gene_id "chr1:22245684-22252645W"; flanks "22247535-,22247820^"; structure "0,1^2-"; splice_chain ",22247694^22247759-"; sources "Undefined,Undefined"; NMorMRNA "null"; dimension "2_2"; degree "4";
chr1	Undefined	as_event	22245756	22247820	.	+	.	transcript_id "PB.479.5,PB.479.6"; gene_id "chr1:22245684-22252645W"; flanks "22245756[,22247820^"; structure "1^2-4^6-,3^5-"; splice_chain "22246210^22247535-22247694^22247759-,22247690^22247749-"; sources "Undefined,Undefined"; NMorMRNA "null"; dimension "2_3"; degree "4";
chr1	Undefined	as_event	22245756	22247820	.	+	.	transcript_id "PB.479.7,PB.479.6"; gene_id "chr1:22245684-22252645W"; flanks "22245756[,22247820^"; structure "1^2-,3^4-"; splice_chain "22246210^22247535-,22247690^22247749-"; sources "Undefined,Undefined"; NMorMRNA "null"; dimension "2_3"; degree "4";
chr1	Undefined	as_event	22248302	22248991	.	+	.	transcript_id "PB.479.1/PB.479.2/PB.479.3/PB.479.4/PB.479.6/PB.479.7,PB.479.5"; gene_id "chr1:22245684-22252645W"; flanks "22248302^,22248991-"; structure "0,1-2^"; splice_chain ",22248362-22248875^"; sources "Undefined,Undefined"; NMorMRNA "null"; dimension "2_2"; degree "4";
chr1	Undefined	as_event	22248991	22249243	.	+	.	transcript_id "PB.479.3,PB.479.1/PB.479.2/PB.479.5/PB.479.6/PB.479.7"; gene_id "chr1:22245684-22252645W"; flanks "22248991-,22249243^"; structure "0,1^2-"; splice_chain ",22249053^22249146-"; sources "Undefined,Undefined"; NMorMRNA "null"; dimension "2_2"; degree "4";
chr1	Undefined	as_event	22249146	22249770	.	+	.	transcript_id "PB.479.4,PB.479.1/PB.479.2/PB.479.6/PB.479.7"; gene_id "chr1:22245684-22252645W"; flanks "22249146-,22249770^"; structure "1^4-,2^3-"; splice_chain "22249164^22249573-,22249243^22249340-"; sources "Undefined,Undefined"; NMorMRNA "null"; dimension "2_2"; degree "4";
chr1	Undefined	as_event	22248991	22249770	.	+	.	transcript_id "PB.479.4,PB.479.3"; gene_id "chr1:22245684-22252645W"; flanks "22248991-,22249770^"; structure "1^2-3^6-,4^5-"; splice_chain "22249053^22249146-22249164^22249573-,22249243^22249340-"; sources "Undefined,Undefined"; NMorMRNA "null"; dimension "2_3"; degree "4";
chr1	Undefined	as_event	22509907	22511267	.	+	.	transcript_id "PB.483.2,PB.483.1"; gene_id "chr1:22509532-22512141W"; flanks "22509907-,22511267^"; structure "0,1^2-"; splice_chain ",22510165^22511210-"; sources "Undefined,Undefined"; NMorMRNA "null"; dimension "2_2"; degree "4";
chr1	Undefined	as_event	22631277	22631759	.	+	.	transcript_id "PB.485.2,PB.485.1"; gene_id "chr1:22628458-22632485W"; flanks "22631277-,22631759^"; structure "0,1^2-"; splice_chain ",22631363^22631551-"; sources "Undefined,Undefined"; NMorMRNA "null"; dimension "2_2"; degree "4";
chr1	Undefined	as_event	22735199	22735829	.	+	.	transcript_id "PB.491.3,PB.491.4"; gene_id "chr1:22735140-22738816W"; flanks "22735199[,22735829-"; structure "1^,2^"; splice_chain "22735452^,22735489^"; sources "Undefined,Undefined"; NMorMRNA "null"; dimension "2_2"; degree "4";
chr1	Undefined	as_event	22735199	22735891	.	+	.	transcript_id "PB.491.2,PB.491.3"; gene_id "chr1:22735140-22738816W"; flanks "22735199[,22735891^"; structure "0,1^2-"; splice_chain ",22735452^22735829-"; sources "Undefined,Undefined"; NMorMRNA "null"; dimension "2_3"; degree "4";
chr1	Undefined	as_event	22735199	22735891	.	+	.	transcript_id "PB.491.2,PB.491.4"; gene_id "chr1:22735140-22738816W"; flanks "22735199[,22735891^"; structure "0,1^2-"; splice_chain ",22735489^22735829-"; sources "Undefined,Undefined"; NMorMRNA "null"; dimension "2_3"; degree "4";
chr1	Undefined	as_event	22735997	22736412	.	+	.	transcript_id "PB.491.2,PB.491.1/PB.491.3/PB.491.4/PB.491.5"; gene_id "chr1:22735140-22738816W"; flanks "22735997-,22736412^"; structure "0,1^2-"; splice_chain ",22736100^22736321-"; sources "Undefined,Undefined"; NMorMRNA "null"; dimension "2_2"; degree "4";
chr1	Undefined	as_event	22736673	22737200	.	+	.	transcript_id "PB.491.5,PB.491.1/PB.491.3"; gene_id "chr1:22735140-22738816W"; flanks "22736673-,22737200^"; structure "0,1^2-"; splice_chain ",22736748^22736839-"; sources "Undefined,Undefined"; NMorMRNA "null"; dimension "2_2"; degree "4";
chr1	Undefined	as_event	22736839	22737547	.	+	.	transcript_id "PB.491.2,PB.491.1/PB.491.3"; gene_id "chr1:22735140-22738816W"; flanks "22736839-,22737547^"; structure "0,1^2-"; splice_chain ",22737200^22737291-"; sources "Undefined,Undefined"; NMorMRNA "null"; dimension "2_3"; degree "4";
chr1	Undefined	as_event	22736839	22737547	.	+	.	transcript_id "PB.491.4,PB.491.1/PB.491.3"; gene_id "chr1:22735140-22738816W"; flanks "22736839-,22737547^"; structure "1^4-,2^3-"; splice_chain "22737173^22737320-,22737200^22737291-"; sources "Undefined,Undefined"; NMorMRNA "null"; dimension "2_3"; degree "4";
chr1	Undefined	as_event	22736839	22737547	.	+	.	transcript_id "PB.491.2,PB.491.4"; gene_id "chr1:22735140-22738816W"; flanks "22736839-,22737547^"; structure "0,1^2-"; splice_chain ",22737173^22737320-"; sources "Undefined,Undefined"; NMorMRNA "null"; dimension "2_3"; degree "4";
chr1	Undefined	as_event	22736673	22737547	.	+	.	transcript_id "PB.491.2,PB.491.5"; gene_id "chr1:22735140-22738816W"; flanks "22736673-,22737547^"; structure "1^2-,3^4-"; splice_chain "22736748^22736839-,22737200^22737291-"; sources "Undefined,Undefined"; NMorMRNA "null"; dimension "2_4"; degree "4";
chr1	Undefined	as_event	22736673	22737547	.	+	.	transcript_id "PB.491.4,PB.491.5"; gene_id "chr1:22735140-22738816W"; flanks "22736673-,22737547^"; structure "1^2-3^6-,4^5-"; splice_chain "22736748^22736839-22737173^22737320-,22737200^22737291-"; sources "Undefined,Undefined"; NMorMRNA "null"; dimension "2_4"; degree "4";
chr1	Undefined	as_event	22887698	22889136	.	+	.	transcript_id "PB.495.1,PB.495.2"; gene_id "chr1:22887698-22892514W"; flanks "22887698[,22889136-"; structure "1^,2^"; splice_chain "22887937^,22887984^"; sources "Undefined,Undefined"; NMorMRNA "null"; dimension "2_2"; degree "4";
chr1	Undefined	as_event	22887698	22889445	.	+	.	transcript_id "PB.495.3,PB.495.1"; gene_id "chr1:22887698-22892514W"; flanks "22887698[,22889445^"; structure "0,1^2-"; splice_chain ",22887937^22889136-"; sources "Undefined,Undefined"; NMorMRNA "null"; dimension "2_3"; degree "4";
chr1	Undefined	as_event	22887698	22889445	.	+	.	transcript_id "PB.495.3,PB.495.2"; gene_id "chr1:22887698-22892514W"; flanks "22887698[,22889445^"; structure "0,1^2-"; splice_chain ",22887984^22889136-"; sources "Undefined,Undefined"; NMorMRNA "null"; dimension "2_3"; degree "4";
chr1	Undefined	as_event	22890074	22891290	.	+	.	transcript_id "PB.495.1/PB.495.2/PB.495.3/PB.495.4/PB.495.5/PB.495.6/PB.495.8,PB.495.7"; gene_id "chr1:22887698-22892514W"; flanks "22890074-,22891290^"; structure "0,1^2-"; splice_chain ",22890350^22890373-"; sources "Undefined,Undefined"; NMorMRNA "null"; dimension "2_2"; degree "4";
chr1	Undefined	as_event	22980204	22980564	.	+	.	transcript_id "PB.495.13,PB.495.25"; gene_id "chr1:22929010-23162539W"; flanks "22980204^,22980564^"; structure "1-,2-"; splice_chain "22980324-,22980326-"; sources "Undefined,Undefined"; NMorMRNA "null"; dimension "2_2"; degree "4";
chr1	Undefined	as_event	22980564	22981658	.	+	.	transcript_id "PB.495.13,PB.495.17/PB.495.25"; gene_id "chr1:22929010-23162539W"; flanks "22980564^,22981658^"; structure "1-2^3-4^5-,6-"; splice_chain "22980703-22980729^22980926-22981071^22981352-,22981427-"; sources "Undefined,Undefined"; NMorMRNA "null"; dimension "2_2"; degree "4";
chr1	Undefined	as_event	22980324	22981658	.	+	.	transcript_id "PB.495.11/PB.495.12/PB.495.16,PB.495.13"; gene_id "chr1:22929010-23162539W"; flanks "22980324-,22981658^"; structure "0,1^2-3^4-5^6-"; splice_chain ",22980564^22980703-22980729^22980926-22981071^22981352-"; sources "Undefined,Undefined"; NMorMRNA "null"; dimension "2_2"; degree "4";
chr1	Undefined	as_event	22980204	22981658	.	+	.	transcript_id "PB.495.18,PB.495.24"; gene_id "chr1:22929010-23162539W"; flanks "22980204^,22981658^"; structure "1-,2-"; splice_chain "22980309-,22980316-"; sources "Undefined,Undefined"; NMorMRNA "null"; dimension "2_5"; degree "4";
chr1	Undefined	as_event	22980204	22981658	.	+	.	transcript_id "PB.495.18,PB.495.25"; gene_id "chr1:22929010-23162539W"; flanks "22980204^,22981658^"; structure "1-,2-3^4-"; splice_chain "22980309-,22980326-22980564^22981427-"; sources "Undefined,Undefined"; NMorMRNA "null"; dimension "2_5"; degree "4";
chr1	Undefined	as_event	22980204	22981658	.	+	.	transcript_id "PB.495.18,PB.495.11/PB.495.12"; gene_id "chr1:22929010-23162539W"; flanks "22980204^,22981658^"; structure "1-,2-"; splice_chain "22980309-,22980324-"; sources "Undefined,Undefined"; NMorMRNA "null"; dimension "2_5"; degree "4";
chr1	Undefined	as_event	22980204	22981658	.	+	.	transcript_id "PB.495.18,PB.495.13"; gene_id "chr1:22929010-23162539W"; flanks "22980204^,22981658^"; structure "1-,2-3^4-5^6-7^8-"; splice_chain "22980309-,22980324-22980564^22980703-22980729^22980926-22981071^22981352-"; sources "Undefined,Undefined"; NMorMRNA "null"; dimension "2_5"; degree "4";
chr1	Undefined	as_event	22980204	22981658	.	+	.	transcript_id "PB.495.24,PB.495.25"; gene_id "chr1:22929010-23162539W"; flanks "22980204^,22981658^"; structure "1-,2-3^4-"; splice_chain "22980316-,22980326-22980564^22981427-"; sources "Undefined,Undefined"; NMorMRNA "null"; dimension "2_5"; degree "4";
chr1	Undefined	as_event	22980204	22981658	.	+	.	transcript_id "PB.495.24,PB.495.11/PB.495.12"; gene_id "chr1:22929010-23162539W"; flanks "22980204^,22981658^"; structure "1-,2-"; splice_chain "22980316-,22980324-"; sources "Undefined,Undefined"; NMorMRNA "null"; dimension "2_5"; degree "4";
chr1	Undefined	as_event	22980204	22981658	.	+	.	transcript_id "PB.495.24,PB.495.13"; gene_id "chr1:22929010-23162539W"; flanks "22980204^,22981658^"; structure "1-,2-3^4-5^6-7^8-"; splice_chain "22980316-,22980324-22980564^22980703-22980729^22980926-22981071^22981352-"; sources "Undefined,Undefined"; NMorMRNA "null"; dimension "2_5"; degree "4";
chr1	Undefined	as_event	22980204	22981658	.	+	.	transcript_id "PB.495.11/PB.495.12,PB.495.25"; gene_id "chr1:22929010-23162539W"; flanks "22980204^,22981658^"; structure "1-,2-3^4-"; splice_chain "22980324-,22980326-22980564^22981427-"; sources "Undefined,Undefined"; NMorMRNA "null"; dimension "2_5"; degree "4";
chr1	Undefined	as_event	22979770	22981658	.	+	.	transcript_id "PB.495.23,PB.495.19"; gene_id "chr1:22929010-23162539W"; flanks "22979770[,22981658^"; structure "1^2-,3^4-"; splice_chain "22979791^22980044-,22980211^22980320-"; sources "Undefined,Undefined"; NMorMRNA "null"; dimension "2_5"; degree "4";
chr1	Undefined	as_event	22979770	22981658	.	+	.	transcript_id "PB.495.20/PB.495.22,PB.495.19"; gene_id "chr1:22929010-23162539W"; flanks "22979770[,22981658^"; structure "0,1^2-"; splice_chain ",22980211^22980320-"; sources "Undefined,Undefined"; NMorMRNA "null"; dimension "2_5"; degree "4";
chr1	Undefined	as_event	22979770	22981658	.	+	.	transcript_id "PB.495.18,PB.495.19"; gene_id "chr1:22929010-23162539W"; flanks "22979770[,22981658^"; structure "1^3-,2^4-"; splice_chain "22980204^22980309-,22980211^22980320-"; sources "Undefined,Undefined"; NMorMRNA "null"; dimension "2_5"; degree "4";
chr1	Undefined	as_event	22979770	22981658	.	+	.	transcript_id "PB.495.24,PB.495.19"; gene_id "chr1:22929010-23162539W"; flanks "22979770[,22981658^"; structure "1^3-,2^4-"; splice_chain "22980204^22980316-,22980211^22980320-"; sources "Undefined,Undefined"; NMorMRNA "null"; dimension "2_5"; degree "4";
chr1	Undefined	as_event	22979770	22981658	.	+	.	transcript_id "PB.495.20/PB.495.22,PB.495.23"; gene_id "chr1:22929010-23162539W"; flanks "22979770[,22981658^"; structure "0,1^2-"; splice_chain ",22979791^22980044-"; sources "Undefined,Undefined"; NMorMRNA "null"; dimension "2_5"; degree "4";
chr1	Undefined	as_event	22979770	22981658	.	+	.	transcript_id "PB.495.23,PB.495.18"; gene_id "chr1:22929010-23162539W"; flanks "22979770[,22981658^"; structure "1^2-,3^4-"; splice_chain "22979791^22980044-,22980204^22980309-"; sources "Undefined,Undefined"; NMorMRNA "null"; dimension "2_5"; degree "4";
chr1	Undefined	as_event	22979770	22981658	.	+	.	transcript_id "PB.495.23,PB.495.24"; gene_id "chr1:22929010-23162539W"; flanks "22979770[,22981658^"; structure "1^2-,3^4-"; splice_chain "22979791^22980044-,22980204^22980316-"; sources "Undefined,Undefined"; NMorMRNA "null"; dimension "2_5"; degree "4";
chr1	Undefined	as_event	22979770	22981658	.	+	.	transcript_id "PB.495.20/PB.495.22,PB.495.18"; gene_id "chr1:22929010-23162539W"; flanks "22979770[,22981658^"; structure "0,1^2-"; splice_chain ",22980204^22980309-"; sources "Undefined,Undefined"; NMorMRNA "null"; dimension "2_5"; degree "4";
chr1	Undefined	as_event	22979770	22981658	.	+	.	transcript_id "PB.495.20/PB.495.22,PB.495.24"; gene_id "chr1:22929010-23162539W"; flanks "22979770[,22981658^"; structure "0,1^2-"; splice_chain ",22980204^22980316-"; sources "Undefined,Undefined"; NMorMRNA "null"; dimension "2_5"; degree "4";
chr1	Undefined	as_event	22979758	22981658	.	+	.	transcript_id "PB.495.15,PB.495.17"; gene_id "chr1:22929010-23162539W"; flanks "22979758[,22981658^"; structure "1^2-,3^4-"; splice_chain "22980205^22980314-,22980564^22981427-"; sources "Undefined,Undefined"; NMorMRNA "null"; dimension "2_3"; degree "4";
chr1	Undefined	as_event	22979758	22981658	.	+	.	transcript_id "PB.495.15,PB.495.16"; gene_id "chr1:22929010-23162539W"; flanks "22979758[,22981658^"; structure "1^3-,2^4-"; splice_chain "22980205^22980314-,22980231^22980324-"; sources "Undefined,Undefined"; NMorMRNA "null"; dimension "2_3"; degree "4";
chr1	Undefined	as_event	22979758	22981658	.	+	.	transcript_id "PB.495.16,PB.495.17"; gene_id "chr1:22929010-23162539W"; flanks "22979758[,22981658^"; structure "1^2-,3^4-"; splice_chain "22980231^22980324-,22980564^22981427-"; sources "Undefined,Undefined"; NMorMRNA "null"; dimension "2_3"; degree "4";
chr1	Undefined	as_event	22979770	22981940	.	+	.	transcript_id "PB.495.19,PB.495.21"; gene_id "chr1:22929010-23162539W"; flanks "22979770[,22981940-"; structure "1^2-3^,4^"; splice_chain "22980211^22980320-22981658^,22981661^"; sources "Undefined,Undefined"; NMorMRNA "null"; dimension "2_6"; degree "4";
chr1	Undefined	as_event	22979770	22981940	.	+	.	transcript_id "PB.495.20/PB.495.22,PB.495.21"; gene_id "chr1:22929010-23162539W"; flanks "22979770[,22981940-"; structure "1^,2^"; splice_chain "22981658^,22981661^"; sources "Undefined,Undefined"; NMorMRNA "null"; dimension "2_6"; degree "4";
chr1	Undefined	as_event	22979770	22981940	.	+	.	transcript_id "PB.495.23,PB.495.21"; gene_id "chr1:22929010-23162539W"; flanks "22979770[,22981940-"; structure "1^2-3^,4^"; splice_chain "22979791^22980044-22981658^,22981661^"; sources "Undefined,Undefined"; NMorMRNA "null"; dimension "2_6"; degree "4";
chr1	Undefined	as_event	22979770	22981940	.	+	.	transcript_id "PB.495.18,PB.495.21"; gene_id "chr1:22929010-23162539W"; flanks "22979770[,22981940-"; structure "1^2-3^,4^"; splice_chain "22980204^22980309-22981658^,22981661^"; sources "Undefined,Undefined"; NMorMRNA "null"; dimension "2_6"; degree "4";
chr1	Undefined	as_event	22979770	22981940	.	+	.	transcript_id "PB.495.24,PB.495.21"; gene_id "chr1:22929010-23162539W"; flanks "22979770[,22981940-"; structure "1^2-3^,4^"; splice_chain "22980204^22980316-22981658^,22981661^"; sources "Undefined,Undefined"; NMorMRNA "null"; dimension "2_6"; degree "4";
chr1	Undefined	as_event	22981940	22983903	.	+	.	transcript_id "PB.495.27,PB.495.11/PB.495.12/PB.495.13/PB.495.15/PB.495.16/PB.495.17/PB.495.18/PB.495.19/PB.495.20/PB.495.21/PB.495.23/PB.495.24/PB.495.25/PB.495.26/PB.495.28"; gene_id "chr1:22929010-23162539W"; flanks "22981940-,22983903-"; structure "1^,2^"; splice_chain "22983812^,22983829^"; sources "Undefined,Undefined"; NMorMRNA "null"; dimension "2_2"; degree "4";
chr1	Undefined	as_event	22983903	22984176	.	+	.	transcript_id "PB.495.12/PB.495.17,PB.495.20"; gene_id "chr1:22929010-23162539W"; flanks "22983903-,22984176-"; structure "1^,2^"; splice_chain "22984052^,22984095^"; sources "Undefined,Undefined"; NMorMRNA "null"; dimension "2_3"; degree "4";
chr1	Undefined	as_event	22983903	22984176	.	+	.	transcript_id "PB.495.25/PB.495.28,PB.495.12/PB.495.17"; gene_id "chr1:22929010-23162539W"; flanks "22983903-,22984176-"; structure "1^,2^"; splice_chain "22984035^,22984052^"; sources "Undefined,Undefined"; NMorMRNA "null"; dimension "2_3"; degree "4";
chr1	Undefined	as_event	22983903	22984176	.	+	.	transcript_id "PB.495.25/PB.495.28,PB.495.20"; gene_id "chr1:22929010-23162539W"; flanks "22983903-,22984176-"; structure "1^,2^"; splice_chain "22984035^,22984095^"; sources "Undefined,Undefined"; NMorMRNA "null"; dimension "2_3"; degree "4";
chr1	Undefined	as_event	22981940	22985396	.	+	.	transcript_id "PB.495.14,PB.495.13/PB.495.23"; gene_id "chr1:22929010-23162539W"; flanks "22981940-,22985396]"; structure "0,1^2-"; splice_chain ",22983829^22983903-"; sources "Undefined,Undefined"; NMorMRNA "null"; dimension "2_2"; degree "4";
chr1	Undefined	as_event	23216067	23216544	.	+	.	transcript_id "PB.498.5,PB.498.1/PB.498.2/PB.498.3/PB.498.4"; gene_id "chr1:23215739-23219094W"; flanks "23216067^,23216544^"; structure "1-,2-"; splice_chain "23216193-,23216328-"; sources "Undefined,Undefined"; NMorMRNA "null"; dimension "2_2"; degree "4";
chr1	Undefined	as_event	23216770	23217026	.	+	.	transcript_id "PB.498.1/PB.498.3,PB.498.2/PB.498.4"; gene_id "chr1:23215739-23219094W"; flanks "23216770^,23217026-"; structure "0,1-2^"; splice_chain ",23216870-23216903^"; sources "Undefined,Undefined"; NMorMRNA "null"; dimension "2_2"; degree "4";
chr1	Undefined	as_event	23216640	23217101	.	+	.	transcript_id "PB.498.5,PB.498.1/PB.498.3"; gene_id "chr1:23215739-23219094W"; flanks "23216640-,23217101^"; structure "0,1^2-"; splice_chain ",23216770^23217026-"; sources "Undefined,Undefined"; NMorMRNA "null"; dimension "2_3"; degree "4";
chr1	Undefined	as_event	23216640	23217101	.	+	.	transcript_id "PB.498.5,PB.498.2/PB.498.4"; gene_id "chr1:23215739-23219094W"; flanks "23216640-,23217101^"; structure "0,1^2-3^4-"; splice_chain ",23216770^23216870-23216903^23217026-"; sources "Undefined,Undefined"; NMorMRNA "null"; dimension "2_3"; degree "4";
chr1	Undefined	as_event	23215770	23217101	.	+	.	transcript_id "PB.498.6,PB.498.5"; gene_id "chr1:23215739-23219094W"; flanks "23215770[,23217101^"; structure "0,1^2-3^4-"; splice_chain ",23216067^23216193-23216544^23216640-"; sources "Undefined,Undefined"; NMorMRNA "null"; dimension "2_3"; degree "4";
chr1	Undefined	as_event	23215770	23217101	.	+	.	transcript_id "PB.498.6,PB.498.4"; gene_id "chr1:23215739-23219094W"; flanks "23215770[,23217101^"; structure "0,1^2-3^4-5^6-7^8-"; splice_chain ",23216067^23216328-23216544^23216640-23216770^23216870-23216903^23217026-"; sources "Undefined,Undefined"; NMorMRNA "null"; dimension "2_3"; degree "4";
chr1	Undefined	as_event	23218446	23219011	.	+	.	transcript_id "PB.498.2/PB.498.6,PB.498.3"; gene_id "chr1:23215739-23219094W"; flanks "23218446^,23219011]"; structure "1-,2-"; splice_chain "23218556-,23218568-"; sources "Undefined,Undefined"; NMorMRNA "null"; dimension "2_2"; degree "4";
chr1	Undefined	as_event	23579158	23580848	.	+	.	transcript_id "PB.504.25,PB.504.30"; gene_id "chr1:23523787-23873669W"; flanks "23579158[,23580848-"; structure "1^,2^"; splice_chain "23579454^,23580535^"; sources "Undefined,Undefined"; NMorMRNA "null"; dimension "2_2"; degree "4";
chr1	Undefined	as_event	23580535	23580950	.	+	.	transcript_id "PB.504.20/PB.504.30/PB.504.40,PB.504.29"; gene_id "chr1:23523787-23873669W"; flanks "23580535^,23580950^"; structure "1-,2-"; splice_chain "23580848-,23580855-"; sources "Undefined,Undefined"; NMorMRNA "null"; dimension "2_2"; degree "4";
chr1	Undefined	as_event	23579158	23580950	.	+	.	transcript_id "PB.504.31,PB.504.25"; gene_id "chr1:23523787-23873669W"; flanks "23579158[,23580950^"; structure "0,1^2-"; splice_chain ",23579454^23580848-"; sources "Undefined,Undefined"; NMorMRNA "null"; dimension "2_4"; degree "4";
chr1	Undefined	as_event	23579158	23580950	.	+	.	transcript_id "PB.504.31,PB.504.29"; gene_id "chr1:23523787-23873669W"; flanks "23579158[,23580950^"; structure "0,1^2-"; splice_chain ",23580535^23580855-"; sources "Undefined,Undefined"; NMorMRNA "null"; dimension "2_4"; degree "4";
chr1	Undefined	as_event	23579158	23580950	.	+	.	transcript_id "PB.504.31,PB.504.30"; gene_id "chr1:23523787-23873669W"; flanks "23579158[,23580950^"; structure "0,1^2-"; splice_chain ",23580535^23580848-"; sources "Undefined,Undefined"; NMorMRNA "null"; dimension "2_4"; degree "4";
chr1	Undefined	as_event	23579158	23580950	.	+	.	transcript_id "PB.504.25,PB.504.29"; gene_id "chr1:23523787-23873669W"; flanks "23579158[,23580950^"; structure "1^3-,2^4-"; splice_chain "23579454^23580848-,23580535^23580855-"; sources "Undefined,Undefined"; NMorMRNA "null"; dimension "2_4"; degree "4";
chr1	Undefined	as_event	23579153	23580950	.	+	.	transcript_id "PB.504.14/PB.504.15,PB.504.13"; gene_id "chr1:23523787-23873669W"; flanks "23579153[,23580950^"; structure "0,1^2-"; splice_chain ",23579520^23580848-"; sources "Undefined,Undefined"; NMorMRNA "null"; dimension "2_2"; degree "4";
chr1	Undefined	as_event	23580539	23581419	.	+	.	transcript_id "PB.504.19,PB.504.45"; gene_id "chr1:23523787-23873669W"; flanks "23580539^,23581419-"; structure "0,1-2^"; splice_chain ",23580848-23580950^"; sources "Undefined,Undefined"; NMorMRNA "null"; dimension "2_2"; degree "4";
chr1	Undefined	as_event	23580950	23581802	.	+	.	transcript_id "PB.504.24/PB.504.29,PB.504.13/PB.504.14/PB.504.15/PB.504.20/PB.504.25/PB.504.3/PB.504.42"; gene_id "chr1:23523787-23873669W"; flanks "23580950^,23581802^"; structure "1-,2-"; splice_chain "23581407-,23581561-"; sources "Undefined,Undefined"; NMorMRNA "null"; dimension "2_3"; degree "4";
chr1	Undefined	as_event	23580950	23581802	.	+	.	transcript_id "PB.504.24/PB.504.29,PB.504.22/PB.504.30/PB.504.40/PB.504.45"; gene_id "chr1:23523787-23873669W"; flanks "23580950^,23581802^"; structure "1-,2-"; splice_chain "23581407-,23581419-"; sources "Undefined,Undefined"; NMorMRNA "null"; dimension "2_3"; degree "4";
chr1	Undefined	as_event	23580950	23581802	.	+	.	transcript_id "PB.504.22/PB.504.30/PB.504.40/PB.504.45,PB.504.13/PB.504.14/PB.504.15/PB.504.20/PB.504.25/PB.504.3/PB.504.42"; gene_id "chr1:23523787-23873669W"; flanks "23580950^,23581802^"; structure "1-,2-"; splice_chain "23581419-,23581561-"; sources "Undefined,Undefined"; NMorMRNA "null"; dimension "2_3"; degree "4";
chr1	Undefined	as_event	23580848	23581802	.	+	.	transcript_id "PB.504.5,PB.504.13/PB.504.20/PB.504.25"; gene_id "chr1:23523787-23873669W"; flanks "23580848-,23581802^"; structure "0,1^2-"; splice_chain ",23580950^23581561-"; sources "Undefined,Undefined"; NMorMRNA "null"; dimension "2_3"; degree "4";
chr1	Undefined	as_event	23580848	23581802	.	+	.	transcript_id "PB.504.5,PB.504.30/PB.504.40/PB.504.45"; gene_id "chr1:23523787-23873669W"; flanks "23580848-,23581802^"; structure "0,1^2-"; splice_chain ",23580950^23581419-"; sources "Undefined,Undefined"; NMorMRNA "null"; dimension "2_3"; degree "4";
chr1	Undefined	as_event	23579158	23581802	.	+	.	transcript_id "PB.504.26/PB.504.27/PB.504.28,PB.504.25"; gene_id "chr1:23523787-23873669W"; flanks "23579158[,23581802^"; structure "0,1^2-3^4-"; splice_chain ",23579454^23580848-23580950^23581561-"; sources "Undefined,Undefined"; NMorMRNA "null"; dimension "2_4"; degree "4";
chr1	Undefined	as_event	23579158	23581802	.	+	.	transcript_id "PB.504.26/PB.504.27/PB.504.28,PB.504.29"; gene_id "chr1:23523787-23873669W"; flanks "23579158[,23581802^"; structure "0,1^2-3^4-"; splice_chain ",23580535^23580855-23580950^23581407-"; sources "Undefined,Undefined"; NMorMRNA "null"; dimension "2_4"; degree "4";
chr1	Undefined	as_event	23579158	23581802	.	+	.	transcript_id "PB.504.26/PB.504.27/PB.504.28,PB.504.30"; gene_id "chr1:23523787-23873669W"; flanks "23579158[,23581802^"; structure "0,1^2-3^4-"; splice_chain ",23580535^23580848-23580950^23581419-"; sources "Undefined,Undefined"; NMorMRNA "null"; dimension "2_4"; degree "4";
chr1	Undefined	as_event	23579156	23581802	.	+	.	transcript_id "PB.504.23,PB.504.22"; gene_id "chr1:23523787-23873669W"; flanks "23579156[,23581802^"; structure "0,1^2-"; splice_chain ",23580950^23581419-"; sources "Undefined,Undefined"; NMorMRNA "null"; dimension "2_2"; degree "4";
chr1	Undefined	as_event	23579155	23581802	.	+	.	transcript_id "PB.504.20,PB.504.19"; gene_id "chr1:23523787-23873669W"; flanks "23579155[,23581802^"; structure "1^3-4^6-,2^5-"; splice_chain "23580535^23580848-23580950^23581561-,23580539^23581419-"; sources "Undefined,Undefined"; NMorMRNA "null"; dimension "2_2"; degree "4";
chr1	Undefined	as_event	23579153	23581802	.	+	.	transcript_id "PB.504.12/PB.504.16,PB.504.11"; gene_id "chr1:23523787-23873669W"; flanks "23579153[,23581802^"; structure "0,1^2-"; splice_chain ",23581320^23581419-"; sources "Undefined,Undefined"; NMorMRNA "null"; dimension "2_4"; degree "4";
chr1	Undefined	as_event	23579153	23581802	.	+	.	transcript_id "PB.504.12/PB.504.16,PB.504.14/PB.504.15"; gene_id "chr1:23523787-23873669W"; flanks "23579153[,23581802^"; structure "0,1^2-"; splice_chain ",23580950^23581561-"; sources "Undefined,Undefined"; NMorMRNA "null"; dimension "2_4"; degree "4";
chr1	Undefined	as_event	23579153	23581802	.	+	.	transcript_id "PB.504.12/PB.504.16,PB.504.13"; gene_id "chr1:23523787-23873669W"; flanks "23579153[,23581802^"; structure "0,1^2-3^4-"; splice_chain ",23579520^23580848-23580950^23581561-"; sources "Undefined,Undefined"; NMorMRNA "null"; dimension "2_4"; degree "4";
chr1	Undefined	as_event	23579153	23581802	.	+	.	transcript_id "PB.504.14/PB.504.15,PB.504.11"; gene_id "chr1:23523787-23873669W"; flanks "23579153[,23581802^"; structure "1^4-,2^3-"; splice_chain "23580950^23581561-,23581320^23581419-"; sources "Undefined,Undefined"; NMorMRNA "null"; dimension "2_4"; degree "4";
chr1	Undefined	as_event	23579153	23581802	.	+	.	transcript_id "PB.504.13,PB.504.11"; gene_id "chr1:23523787-23873669W"; flanks "23579153[,23581802^"; structure "1^2-3^6-,4^5-"; splice_chain "23579520^23580848-23580950^23581561-,23581320^23581419-"; sources "Undefined,Undefined"; NMorMRNA "null"; dimension "2_4"; degree "4";
chr1	Undefined	as_event	23579134	23581802	.	+	.	transcript_id "PB.504.4,PB.504.5"; gene_id "chr1:23523787-23873669W"; flanks "23579134[,23581802^"; structure "0,1^2-"; splice_chain ",23580536^23580848-"; sources "Undefined,Undefined"; NMorMRNA "null"; dimension "2_2"; degree "4";
chr1	Undefined	as_event	23581561	23582033	.	+	.	transcript_id "PB.504.44,PB.504.13/PB.504.14/PB.504.15/PB.504.20/PB.504.25/PB.504.3/PB.504.42"; gene_id "chr1:23523787-23873669W"; flanks "23581561-,23582033^"; structure "0,1^2-"; splice_chain ",23581802^23581888-"; sources "Undefined,Undefined"; NMorMRNA "null"; dimension "2_2"; degree "4";
chr1	Undefined	as_event	23581419	23582033	.	+	.	transcript_id "PB.504.47,PB.504.11/PB.504.19/PB.504.22/PB.504.30"; gene_id "chr1:23523787-23873669W"; flanks "23581419-,23582033^"; structure "1^2-,3^4-"; splice_chain "23581505^23581605-,23581802^23581888-"; sources "Undefined,Undefined"; NMorMRNA "null"; dimension "2_2"; degree "4";
chr1	Undefined	as_event	23580950	23582033	.	+	.	transcript_id "PB.504.24/PB.504.29,PB.504.44"; gene_id "chr1:23523787-23873669W"; flanks "23580950^,23582033^"; structure "1-3^4-,2-"; splice_chain "23581407-23581802^23581888-,23581561-"; sources "Undefined,Undefined"; NMorMRNA "null"; dimension "2_5"; degree "4";
chr1	Undefined	as_event	23580950	23582033	.	+	.	transcript_id "PB.504.24/PB.504.29,PB.504.47"; gene_id "chr1:23523787-23873669W"; flanks "23580950^,23582033^"; structure "1-5^6-,2-3^4-"; splice_chain "23581407-23581802^23581888-,23581419-23581505^23581605-"; sources "Undefined,Undefined"; NMorMRNA "null"; dimension "2_5"; degree "4";
chr1	Undefined	as_event	23580950	23582033	.	+	.	transcript_id "PB.504.47,PB.504.44"; gene_id "chr1:23523787-23873669W"; flanks "23580950^,23582033^"; structure "1-2^4-,3-"; splice_chain "23581419-23581505^23581605-,23581561-"; sources "Undefined,Undefined"; NMorMRNA "null"; dimension "2_5"; degree "4";
chr1	Undefined	as_event	23580950	23582033	.	+	.	transcript_id "PB.504.22/PB.504.30,PB.504.44"; gene_id "chr1:23523787-23873669W"; flanks "23580950^,23582033^"; structure "1-3^4-,2-"; splice_chain "23581419-23581802^23581888-,23581561-"; sources "Undefined,Undefined"; NMorMRNA "null"; dimension "2_5"; degree "4";
chr1	Undefined	as_event	23580950	23582033	.	+	.	transcript_id "PB.504.47,PB.504.13/PB.504.14/PB.504.15/PB.504.20/PB.504.25/PB.504.3/PB.504.42"; gene_id "chr1:23523787-23873669W"; flanks "23580950^,23582033^"; structure "1-2^4-,3-5^6-"; splice_chain "23581419-23581505^23581605-,23581561-23581802^23581888-"; sources "Undefined,Undefined"; NMorMRNA "null"; dimension "2_5"; degree "4";
chr1	Undefined	as_event	23581888	23582472	.	+	.	transcript_id "PB.504.50,PB.504.28"; gene_id "chr1:23523787-23873669W"; flanks "23581888-,23582472-"; structure "1^,2^"; splice_chain "23582037^,23582048^"; sources "Undefined,Undefined"; NMorMRNA "null"; dimension "2_3"; degree "4";
chr1	Undefined	as_event	23581888	23582472	.	+	.	transcript_id "PB.504.11/PB.504.13/PB.504.14/PB.504.15/PB.504.16/PB.504.20/PB.504.22/PB.504.24/PB.504.25/PB.504.29/PB.504.3/PB.504.30/PB.504.4/PB.504.42,PB.504.28"; gene_id "chr1:23523787-23873669W"; flanks "23581888-,23582472-"; structure "1^,2^"; splice_chain "23582033^,23582048^"; sources "Undefined,Undefined"; NMorMRNA "null"; dimension "2_3"; degree "4";
chr1	Undefined	as_event	23581888	23582472	.	+	.	transcript_id "PB.504.11/PB.504.13/PB.504.14/PB.504.15/PB.504.16/PB.504.20/PB.504.22/PB.504.24/PB.504.25/PB.504.29/PB.504.3/PB.504.30/PB.504.4/PB.504.42,PB.504.50"; gene_id "chr1:23523787-23873669W"; flanks "23581888-,23582472-"; structure "1^,2^"; splice_chain "23582033^,23582037^"; sources "Undefined,Undefined"; NMorMRNA "null"; dimension "2_3"; degree "4";
chr1	Undefined	as_event	23579139	23582472	.	+	.	transcript_id "PB.504.9,PB.504.10"; gene_id "chr1:23523787-23873669W"; flanks "23579139[,23582472-"; structure "1^,2^"; splice_chain "23582033^,23582310^"; sources "Undefined,Undefined"; NMorMRNA "null"; dimension "2_2"; degree "4";
chr1	Undefined	as_event	23582033	23582733	.	+	.	transcript_id "PB.504.37,PB.504.11/PB.504.13/PB.504.14/PB.504.15/PB.504.16/PB.504.20/PB.504.22/PB.504.24/PB.504.25/PB.504.29/PB.504.3/PB.504.30/PB.504.38/PB.504.4/PB.504.42/PB.504.44/PB.504.47/PB.504.9"; gene_id "chr1:23523787-23873669W"; flanks "23582033^,23582733^"; structure "1-,2-"; splice_chain "23582395-,23582472-"; sources "Undefined,Undefined"; NMorMRNA "null"; dimension "2_5"; degree "4";
chr1	Undefined	as_event	23582033	23582733	.	+	.	transcript_id "PB.504.43,PB.504.11/PB.504.13/PB.504.14/PB.504.15/PB.504.16/PB.504.20/PB.504.22/PB.504.24/PB.504.25/PB.504.29/PB.504.3/PB.504.30/PB.504.38/PB.504.4/PB.504.42/PB.504.44/PB.504.47/PB.504.9"; gene_id "chr1:23523787-23873669W"; flanks "23582033^,23582733^"; structure "1-,2-"; splice_chain "23582441-,23582472-"; sources "Undefined,Undefined"; NMorMRNA "null"; dimension "2_5"; degree "4";
chr1	Undefined	as_event	23582033	23582733	.	+	.	transcript_id "PB.504.46,PB.504.11/PB.504.13/PB.504.14/PB.504.15/PB.504.16/PB.504.20/PB.504.22/PB.504.24/PB.504.25/PB.504.29/PB.504.3/PB.504.30/PB.504.38/PB.504.4/PB.504.42/PB.504.44/PB.504.47/PB.504.9"; gene_id "chr1:23523787-23873669W"; flanks "23582033^,23582733^"; structure "1-,2-"; splice_chain "23582451-,23582472-"; sources "Undefined,Undefined"; NMorMRNA "null"; dimension "2_5"; degree "4";
chr1	Undefined	as_event	23582033	23582733	.	+	.	transcript_id "PB.504.53,PB.504.11/PB.504.13/PB.504.14/PB.504.15/PB.504.16/PB.504.20/PB.504.22/PB.504.24/PB.504.25/PB.504.29/PB.504.3/PB.504.30/PB.504.38/PB.504.4/PB.504.42/PB.504.44/PB.504.47/PB.504.9"; gene_id "chr1:23523787-23873669W"; flanks "23582033^,23582733^"; structure "1-,2-"; splice_chain "23582414-,23582472-"; sources "Undefined,Undefined"; NMorMRNA "null"; dimension "2_5"; degree "4";
chr1	Undefined	as_event	23582033	23582733	.	+	.	transcript_id "PB.504.37,PB.504.43"; gene_id "chr1:23523787-23873669W"; flanks "23582033^,23582733^"; structure "1-,2-"; splice_chain "23582395-,23582441-"; sources "Undefined,Undefined"; NMorMRNA "null"; dimension "2_5"; degree "4";
chr1	Undefined	as_event	23582033	23582733	.	+	.	transcript_id "PB.504.37,PB.504.46"; gene_id "chr1:23523787-23873669W"; flanks "23582033^,23582733^"; structure "1-,2-"; splice_chain "23582395-,23582451-"; sources "Undefined,Undefined"; NMorMRNA "null"; dimension "2_5"; degree "4";
chr1	Undefined	as_event	23582033	23582733	.	+	.	transcript_id "PB.504.37,PB.504.53"; gene_id "chr1:23523787-23873669W"; flanks "23582033^,23582733^"; structure "1-,2-"; splice_chain "23582395-,23582414-"; sources "Undefined,Undefined"; NMorMRNA "null"; dimension "2_5"; degree "4";
chr1	Undefined	as_event	23582033	23582733	.	+	.	transcript_id "PB.504.43,PB.504.46"; gene_id "chr1:23523787-23873669W"; flanks "23582033^,23582733^"; structure "1-,2-"; splice_chain "23582441-,23582451-"; sources "Undefined,Undefined"; NMorMRNA "null"; dimension "2_5"; degree "4";
chr1	Undefined	as_event	23582033	23582733	.	+	.	transcript_id "PB.504.53,PB.504.43"; gene_id "chr1:23523787-23873669W"; flanks "23582033^,23582733^"; structure "1-,2-"; splice_chain "23582414-,23582441-"; sources "Undefined,Undefined"; NMorMRNA "null"; dimension "2_5"; degree "4";
chr1	Undefined	as_event	23582033	23582733	.	+	.	transcript_id "PB.504.53,PB.504.46"; gene_id "chr1:23523787-23873669W"; flanks "23582033^,23582733^"; structure "1-,2-"; splice_chain "23582414-,23582451-"; sources "Undefined,Undefined"; NMorMRNA "null"; dimension "2_5"; degree "4";
chr1	Undefined	as_event	23581888	23582733	.	+	.	transcript_id "PB.504.28,PB.504.12"; gene_id "chr1:23523787-23873669W"; flanks "23581888-,23582733^"; structure "1^4-,2^3-"; splice_chain "23582048^23582472-,23582204^23582257-"; sources "Undefined,Undefined"; NMorMRNA "null"; dimension "2_10"; degree "4";
chr1	Undefined	as_event	23581888	23582733	.	+	.	transcript_id "PB.504.23/PB.504.5,PB.504.28"; gene_id "chr1:23523787-23873669W"; flanks "23581888-,23582733^"; structure "0,1^2-"; splice_chain ",23582048^23582472-"; sources "Undefined,Undefined"; NMorMRNA "null"; dimension "2_10"; degree "4";
[truncated: 171,527 more rows]
