# Supplementary material for: Unveiling the complexity of the maize transcriptome by single-molecule long-read sequencing
Source: Nat Commun. 2016 Jun 24;7:11708. doi: 10.1038/ncomms11708 (PMC4931018; doi:10.1038/ncomms11708)
Supplement: Supplementary Data Set 2 — Characteristic of 134 fusion transcripts. [file ncomms11708-s3.xlsx]

## Sheet: 1403fusionid_position
Fusion ID	Type	Left Chr	Left position	Strand	Right Chr	Right position	Strand	Spanning uniq mapping pair reads	Full Length Passes	Full Length Read
PBfusion.1612	Inter-chromosome	chr10	111862084-111862307	-	chr5	68679712-68680232	-	1590	1	i0HQ_pollenAdd|c254177/f1p0/580
PBfusion.1560	Inter-chromosome	chr4	5145610-5146265	+	chr7	120206926-120207340	+	414	1	i0HQ_endosperm|c9438/f1p30/1022
PBfusion.24	Inter-chromosome	chr10	113076282-113076960	-	chr2	234103666-234105405	-	173	1	i0HQ_endosperm|c30097/f1p1/859
PBfusion.469	Intra-chromosome	chr10	4168612-4169183	-	chr10	14033260-14034564	-	134	1	i0HQ_embryo|c4327/f1p76/1782
PBfusion.1956	Intra-chromosome	chr4	5127692-5127807	+	chr4	29963480-29964183	+	125	1	i0HQ_endospermAdd|c414951/f1p0/813
PBfusion.351	Intra-chromosome	chr2	62084123-62089420	+	chr2	126666041-126714382	+	85	1	i5HQ_endosperm|c5633/f1p1/6642
PBfusion.807	Intra-chromosome	chr2	98334995-98335255	+	chr2	197885400-197885826	+	79	1	i0HQ_endospermAdd|c227161/f1p27/601
PBfusion.1030	Inter-chromosome	chr4	29951896-29952662	+	chr7	120206926-120207340	+	78	3	i0HQ_endosperm|c29383/f1p1/572,i0HQ_endospermAdd|c194294/f1p0/828,i0HQ_endospermAdd|c197051/f1p0/836
PBfusion.1310	Inter-chromosome	chr2	28963554-28963925	-	chr7	41435393-41437979	-	73	1	i0HQ_tasselAdd|c51435/f1p197/801
PBfusion.1723	Intra-chromosome	chr5	5434509-5434736	-	chr5	19817565-19833466	-	69	1	i0HQ_endosperm|c30136/f1p0/668
PBfusion.660	Intra-chromosome	chr7	18865541-18866237	+	chr7	120206926-120207340	+	60	2	i0HQ_endospermAdd|c437435/f1p0/903,i0HQ_endospermAdd|c417131/f1p0/747
PBfusion.879	Inter-chromosome	chr3	196083571-196083735	+	chr8	173389091-173391971	+	55	1	i0HQ_rootAdd|c8238/f1p31/860
PBfusion.1580	Inter-chromosome	chr1	34360716-34361400	-	chr10	132446550-132447253	-	50	1	i0HQ_tassel|c19439/f1p38/1378
PBfusion.331	Intra-chromosome	chr6	10674456-10674781	+	chr6	157563663-157563932	+	50	1	i0HQ_pollenAdd|c35391/f1p358/595
PBfusion.1350	Inter-chromosome	chr2	189498943-189499141	+	chr7	154563001-154563819	+	45	1	i0HQ_endospermAdd|c7600/f1p7/768
PBfusion.1237	Intra-chromosome	chr10	6597015-6597765	+	chr10	109506724-109508231	+	40	1	i0HQ_earAdd|c51118/f1p29/653
PBfusion.1404	Inter-chromosome	chr1	162007104-162007730	+	chr7	120206926-120207340	+	40	1	i0HQ_endospermAdd|c439203/f1p0/806
PBfusion.653	Inter-chromosome	chr1	162006843-162007510	+	chr4	29951896-29952662	+	36	1	i0HQ_endosperm|c29201/f1p13/921
PBfusion.201	Inter-chromosome	chr4	5098234-5098941	+	chr7	18865541-18866237	+	33	1	i0HQ_endosperm|c15846/f1p5/1109
PBfusion.1257	Inter-chromosome	chr4	5548781-5549355	-	chr5	169949565-169949631	-	33	1	i0HQ_endospermAdd|c421122/f1p0/641
PBfusion.266	Inter-chromosome	chr1	191402673-191402765	-	chr4	42129004-42129631	-	30	1	i0HQ_pollenAdd|c162378/f1p24/628
PBfusion.1251	Intra-chromosome	chr8	124238883-124238994	-	chr8	174875725-174876539	-	29	1	i0HQ_pollen|c12591/f1p23/740
PBfusion.822	Intra-chromosome	chr4	5145313-5145977	+	chr4	29951896-29952662	+	25	1	i0HQ_endosperm|c11393/f1p3/619
PBfusion.1263	Inter-chromosome	chr1	161790642-161791430	+	chr4	29951896-29952662	+	24	1	i0HQ_endosperm|c28030/f1p7/822
PBfusion.1597	Inter-chromosome	chr3	157134114-157134373	+	chr8	159934242-159935841	+	23	1	i0HQ_embryo|c15861/f1p10/1481
PBfusion.1609	Intra-chromosome	chr4	5158382-5158560	-	chr4	5540370-5540783	-	21	1	i0HQ_endospermAdd|c428728/f1p0/593
PBfusion.1341	Inter-chromosome	chr4	5172222-5172911	+	chr7	120206926-120207340	+	21	1	i0HQ_endosperm|c28987/f1p4/1052
PBfusion.1492	Inter-chromosome	chr10	14696467-14697490	-	chr4	233764199-233764655	-	19	1	i0HQ_pollen|c19527/f1p13/1482
PBfusion.1545	Intra-chromosome	chr1	34366783-34367109	-	chr1	181895455-181907672	-	19	1	i1HQ_embryo|c21381/f1p1/2229
PBfusion.1187	Inter-chromosome	chr5	149228257-149231001	-	chr9	54119492-54123355	+	19	1	i5HQ_endosperm|c359/f2p0/6517
PBfusion.314	Inter-chromosome	chr1	259761358-259782449	+	chr5	15720476-15722808	+	16	5	i1HQ_tassel|c16336/f1p6/3051,i1HQ_embryo|c26285/f1p13/2970,i1HQ_tassel|c15448/f1p14/2901,i1HQ_tassel|c6394/f1p17/2955,i1HQ_ear|c14739/f2p4/2788
PBfusion.749	Inter-chromosome	chr1	276495730-276495818	-	chr5	5215618-5216162	-	16	1	i0HQ_rootAdd|c43099/f1p69/644
PBfusion.1644	Inter-chromosome	chr2	21389731-21389922	+	chr8	172964090-172967079	+	14	1	i0HQ_embryo|c17016/f1p3/1069
PBfusion.1584	Inter-chromosome	chr4	234168439-234168590	+	chr5	123242189-123242853	+	14	1	i0HQ_rootAdd|c1560/f2p116/811
PBfusion.903	Inter-chromosome	chr3	213623667-213624411	+	chr8	146984281-147036409	+	13	1	i1HQ_tassel|c9601/f1p23/2381
PBfusion.119	Inter-chromosome	chr1	194524347-194524541	-	chr3	112428616-112428958	-	12	1	i0HQ_endospermAdd|c53655/f1p195/537
PBfusion.181	Inter-chromosome	chr4	29963480-29964183	+	chr7	120206926-120207340	+	12	2	i0HQ_endospermAdd|c424043/f1p0/720,i0HQ_endospermAdd|c399190/f1p0/659
PBfusion.717	Intra-chromosome	chr5	14084340-14084609	-	chr5	16063322-16063806	-	12	1	i0HQ_tasselAdd|c43933/f1p367/631
PBfusion.1730	Inter-chromosome	chr1	76857384-76858227	-	chr7	155383915-155384826	-	11	1	i0HQ_tassel|c11354/f1p45/1353
PBfusion.192	Inter-chromosome	chr2	217765742-217765966	-	chr4	62243200-62248735	-	9	1	i0HQ_embryoAdd|c53234/f1p13/758
PBfusion.1021	Intra-chromosome	chr1	42373948-42375086	+	chr1	260399657-260400007	+	8	1	i0HQ_pollen|c25639/f1p3/907
PBfusion.826	Inter-chromosome	chr1	42374818-42375085	+	chr4	3415934-3417075	+	8	1	i0HQ_pollen|c24078/f1p1/1410
PBfusion.583	Inter-chromosome	chr4	238864378-238864469	-	chr5	71717010-71720075	-	8	2	i0HQ_rootAdd|c39669/f1p42/795,i0HQ_pollenAdd|c4944/f1p42/786
PBfusion.1170	Inter-chromosome	chr6	6827804-6833368	-	chr8	87262655-87264320	-	8	1	i1HQ_root|c1148/f3p0/2703
PBfusion.208	Inter-chromosome	chr4	116456134-116457153	-	chr5	173147652-173147996	-	7	1	i0HQ_tassel|c32453/f1p33/596
PBfusion.1863	Intra-chromosome	chr8	119781619-119782503	-	chr8	120141885-120146457	-	7	1	i1HQ_endospermAdd|c2397/f1p1481/5417
PBfusion.437	Intra-chromosome	chr8	23344279-23344687	+	chr8	141131620-141134358	+	7	1	i1HQ_embryo|c7644/f1p9/2060
PBfusion.1260	Intra-chromosome	chr5	74455014-74455839	-	chr5	215869770-215870069	-	6	1	i0HQ_root|c30815/f1p1/688
PBfusion.521	Intra-chromosome	chr7	18877383-18878295	+	chr7	120207231-120207466	+	6	1	i0HQ_endospermAdd|c396379/f1p0/763
PBfusion.662	Inter-chromosome	chr1	169906635-169907311	+	chr10	132792529-132795178	+	5	1	i0HQ_embryo|c18132/f1p7/803
PBfusion.227	Inter-chromosome	chr1	171077971-171080976	-	chr3	119984172-119987502	-	5	4	i1HQ_pollenAdd|c5013/f1p8/4689,i1HQ_pollenAdd|c2666/f1p10/4787,i1HQ_tasselAdd|c26859/f1p5/4747,i1HQ_embryoAdd|c21624/f1p2/4613
PBfusion.1174	Inter-chromosome	chr1	178504128-178504714	-	chr5	2887437-2888880	-	5	1	i0HQ_root|c23115/f1p4/1654
PBfusion.844	Inter-chromosome	chr1	247608328-247608844	+	chr10	113124655-113130712	+	5	1	i0HQ_rootAdd|c36477/f1p217/791
PBfusion.471	Inter-chromosome	chr1	259876917-259877071	+	chr7	120235212-120235917	+	5	1	i0HQ_endospermAdd|c50972/f1p0/806
PBfusion.605	Intra-chromosome	chr1	48612382-48612693	+	chr1	208340925-208341435	+	5	1	i0HQ_embryoAdd|c10127/f1p329/590
PBfusion.650	Inter-chromosome	chr2	185100998-185101657	+	chr4	202114973-202115975	+	5	1	i0HQ_embryo|c3571/f1p27/1419
PBfusion.329	Intra-chromosome	chr3	86584327-86584531	-	chr3	152865655-152866224	-	5	1	i0HQ_tasselAdd|c5076/f1p1/775
PBfusion.1161	Intra-chromosome	chr6	11207485-11207793	+	chr6	134491250-134522145	+	5	1	i0HQ_root|c4847/f1p4/1820
PBfusion.1639	Inter-chromosome	chr6	114057322-114057452	-	chr7	127146712-127148774	-	5	1	i0HQ_endospermAdd|c181504/f1p47/678
PBfusion.1684	Inter-chromosome	chr1	161790642-161791430	+	chr4	29963480-29964183	+	4	1	i0HQ_endosperm|c28683/f1p2/752
PBfusion.1022	Inter-chromosome	chr1	235066324-235067594	-	chr10	143283690-143335595	-	4	1	i4HQ_embryo|c4318/f1p9/5884
PBfusion.1144	Inter-chromosome	chr2	183991980-183992787	+	chr7	120235195-120235894	-	4	1	i0HQ_endosperm|c11819/f2p10/780
PBfusion.276	Inter-chromosome	chr4	233809793-233810073	-	chr5	68679947-68680229	-	4	1	i0HQ_pollen|c7835/f1p0/475
PBfusion.522	Inter-chromosome	chr4	5145313-5145977	+	chr7	18865541-18866237	+	4	1	i0HQ_endosperm|c8060/f1p20/1115
PBfusion.1250	Inter-chromosome	chr6	11005277-11005470	-	chr9	148711744-148712218	-	4	1	i0HQ_endospermAdd|c2207/f2p93/658
PBfusion.541	Inter-chromosome	chr1	162006843-162007510	+	chr7	18865541-18866237	+	3	2	i0HQ_endospermAdd|c429899/f1p0/770,i0HQ_endospermAdd|c235138/f1p1/857
PBfusion.1429	Inter-chromosome	chr1	257068626-257162820	+	chr2	224372596-224470012	-	3	1	i1HQ_embryoAdd|c22112/f1p267/5921
PBfusion.1810	Inter-chromosome	chr1	277806453-277807712	+	chr2	98328767-98336422	+	3	1	i1HQ_ear|c27520/f1p3418/2601
PBfusion.620	Inter-chromosome	chr1	36253623-36254100	-	chr8	171327526-171327631	-	3	1	i0HQ_pollenAdd|c103194/f1p114/584
PBfusion.1725	Inter-chromosome	chr2	10483543-10485925	-	chr4	170550599-170550819	-	3	1	i0HQ_endospermAdd|c2799/f1p0/823
PBfusion.774	Intra-chromosome	chr4	5540304-5540461	-	chr4	21335293-21335958	-	3	1	i0HQ_endospermAdd|c235837/f1p38/822
PBfusion.225	Intra-chromosome	chr6	6679675-6679933	+	chr6	104281129-104281615	+	3	1	i0HQ_earAdd|c2220/f1p88/745
PBfusion.115	Intra-chromosome	chr7	18877383-18878295	+	chr7	120206926-120207340	+	3	3	i0HQ_endosperm|c15072/f1p32/1171,i0HQ_endosperm|c10226/f1p52/1116,i0HQ_endosperm|c12376/f1p118/1300
PBfusion.1468	Intra-chromosome	chrMt	111614-113328	+	chrMt	401175-403519	+	3	1	i1HQ_tassel|c28193/f1p4/2377
PBfusion.1483	Inter-chromosome	chr10	132793185-132793641	-	chr4	175303550-175303610	-	2	1	i0HQ_pollenAdd|c134578/f1p45/518
PBfusion.1101	Inter-chromosome	chr10	140509305-140509923	+	chr2	11998099-12008700	+	2	1	i2HQ_ear|c15632/f1p17/3437
PBfusion.1316	Inter-chromosome	chr1	142664028-142664477	+	chr5	37118813-37121609	+	2	1	i0HQ_endospermAdd|c194270/f1p68/664
PBfusion.455	Inter-chromosome	chr1	251921801-251926675	+	chr3	22851859-22854048	+	2	1	i1HQ_endospermAdd|c4452/f1p9/4505
PBfusion.154	Inter-chromosome	chr1	34360446-34360839	-	chr2	6572190-6572431	-	2	1	i0HQ_pollenAdd|c126137/f1p186/636
PBfusion.1018	Inter-chromosome	chr2	10183845-10190378	-	chr4	233763129-233764330	-	2	1	i0HQ_pollen|c25845/f1p23/1833
PBfusion.147	Intra-chromosome	chr2	16562737-16563164	-	chr2	85452890-85453185	-	2	1	i0HQ_ear|c15237/f1p3/724
PBfusion.1403	Intra-chromosome	chr2	32272925-32273495	-	chr2	126252861-126253207	-	2	1	i0HQ_tassel|c33386/f1p7/833
PBfusion.1894	Inter-chromosome	chr2	46724394-46724602	+	chr4	238832645-238833126	+	2	1	i0HQ_embryoAdd|c10088/f1p9/685
PBfusion.1232	Intra-chromosome	chr2	48760283-48762753	+	chr2	210705859-210710570	+	2	1	i1HQ_embryoAdd|c35410/f1p1325/5928
PBfusion.1826	Intra-chromosome	chr2	85300073-85304334	+	chr2	214430380-214539577	+	2	1	i1HQ_embryoAdd|c25435/f1p252/4802
PBfusion.651	Inter-chromosome	chr3	7407435-7407743	+	chr8	19514285-19520873	+	2	1	i1HQ_root|c12407/f2p44/2684
PBfusion.1359	Inter-chromosome	chr4	122896268-122898892	+	chr5	175641543-175641970	+	2	2	i0HQ_embryo|c28739/f1p2/802,i0HQ_embryoAdd|c6790/f1p27/678
PBfusion.691	Inter-chromosome	chr4	138185818-138185962	-	chr5	184282233-184283725	-	2	1	i0HQ_endospermAdd|c224995/f1p11/772
PBfusion.1908	Inter-chromosome	chr4	184084776-184085897	-	chr6	100365194-100365302	-	2	1	i0HQ_endospermAdd|c3420/f1p47/821
PBfusion.1572	Inter-chromosome	chr4	5145480-5145974	+	chr7	18877383-18878295	+	2	1	i0HQ_endosperm|c22469/f1p55/1016
PBfusion.1476	Inter-chromosome	chr5	56805886-56806119	-	chrMt	419614-421587	-	2	1	i1HQ_embryo|c12585/f1p71/2202
PBfusion.843	Inter-chromosome	chr7	120234987-120235351	+	chr9	11222199-11226041	+	2	1	i0HQ_endosperm|c31232/f1p13/1894
PBfusion.1488	Intra-chromosome	chr7	165283108-165283552	-	chr7	169230842-169231697	-	2	1	i0HQ_endosperm|c24332/f1p9/1300
PBfusion.970	Inter-chromosome	chr10	132446727-132447250	-	chr9	154211286-154211547	-	1	1	i0HQ_earAdd|c108988/f1p0/722
PBfusion.1083	Inter-chromosome	chr10	24620161-24620383	+	chr3	9806346-9806708	+	1	1	i0HQ_pollenAdd|c142777/f1p1/586
PBfusion.76	Intra-chromosome	chr10	5722838-5731537	-	chr10	14033260-14034564	-	1	1	i0HQ_embryo|c3168/f1p13/1857
PBfusion.594	Inter-chromosome	chr1	118888970-118889376	+	chr5	18791541-18791801	+	1	1	i0HQ_embryoAdd|c5912/f1p3/668
PBfusion.1622	Intra-chromosome	chr1	173335591-173336605	-	chr1	283239863-283241269	-	1	1	i1HQ_tassel|c15603/f1p236/2105
PBfusion.1502	Inter-chromosome	chr1	178503774-178504224	-	chr6	1339238-1339630	-	1	1	i0HQ_embryoAdd|c51015/f1p0/772
PBfusion.1951	Inter-chromosome	chr1	192643544-192646629	-	chr8	39827780-39828989	-	1	1	i0HQ_tassel|c15707/f1p3/1361
PBfusion.702	Inter-chromosome	chr1	257070744-257172151	-	chr2	224464845-224470370	-	1	1	i4HQ_ear|c11182/f1p16/5975
PBfusion.948	Inter-chromosome	chr1	274131196-274131520	-	chr9	95479912-95480456	-	1	1	i0HQ_ear|c7629/f1p3/614
PBfusion.1095	Inter-chromosome	chr1	34360136-34361318	-	chr3	134745583-134745705	-	1	1	i0HQ_earAdd|c4056/f1p293/824
PBfusion.1326	Inter-chromosome	chr1	34360564-34361656	-	chr5	9482568-9482874	-	1	1	i0HQ_pollenAdd|c253519/f1p201/733
PBfusion.1776	Inter-chromosome	chr1	36250152-36251491	-	chr8	118896479-118897813	-	1	1	i1HQ_pollen|c19768/f1p571/2604
PBfusion.1664	Inter-chromosome	chr1	38725333-38725513	+	chr8	12799613-12803281	+	1	1	i0HQ_endosperm|c9705/f1p1/804
PBfusion.824	Intra-chromosome	chr1	42373948-42375086	+	chr1	269102858-269103545	+	1	1	i0HQ_pollen|c4724/f1p9/1171
PBfusion.548	Inter-chromosome	chr1	91865015-91866382	-	chr8	31046003-31046973	-	1	1	i1HQ_endosperm|c16137/f1p0/2250
PBfusion.1714	Inter-chromosome	chr2	207158269-207160552	+	chr7	159812198-159812287	+	1	1	i0HQ_embryoAdd|c11552/f1p171/609
PBfusion.832	Intra-chromosome	chr2	6497467-6497918	+	chr2	176889679-176890115	+	1	1	i0HQ_endospermAdd|c236553/f1p303/833
PBfusion.950	Intra-chromosome	chr2	66528248-66530288	+	chr2	155412899-155413405	+	1	1	i1HQ_root|c16614/f1p4/2471
PBfusion.1520	Inter-chromosome	chr3	122399281-122399970	-	chr7	150821457-150822262	-	1	1	i0HQ_root|c31779/f1p28/1052
PBfusion.135	Inter-chromosome	chr3	148140640-148141170	-	chr6	34117072-34117393	-	1	5	i0HQ_earAdd|c46202/f1p4/599,i0HQ_rootAdd|c6308/f1p9/750,i0HQ_rootAdd|c3257/f1p5/575,i0HQ_tasselAdd|c6916/f1p5/734,i0HQ_endospermAdd|c13554/f1p5/763
PBfusion.1957	Inter-chromosome	chr3	199694410-199696833	-	chrMt	419614-421587	-	1	1	i1HQ_embryo|c10081/f1p39/2920
PBfusion.241	Intra-chromosome	chr4	14877148-14877420	-	chr4	29678991-29679370	-	1	1	i0HQ_endospermAdd|c239281/f1p188/651
PBfusion.234	Inter-chromosome	chr4	159894974-159895339	-	chr5	200882146-200883254	-	1	1	i0HQ_embryoAdd|c41298/f1p39/722
PBfusion.134	Intra-chromosome	chr4	163680834-163681158	-	chr4	207682821-207683211	-	1	1	i0HQ_pollenAdd|c140614/f1p383/715
PBfusion.654	Inter-chromosome	chr4	241298546-241302487	-	chr6	156567876-156616267	-	1	1	i4HQ_ear|c1868/f1p40/4918
PBfusion.34	Inter-chromosome	chr4	27781505-27782008	+	chrMt	201606-204778	+	1	1	i2HQ_ear|c16192/f1p62/3556
PBfusion.1939	Inter-chromosome	chr4	29952033-29952586	+	chr7	120206926-120207340	+	1	1	i0HQ_endospermAdd|c402348/f1p0/616
PBfusion.1672	Intra-chromosome	chr4	5123057-5123399	+	chr4	29951777-29952229	+	1	1	i0HQ_endospermAdd|c433502/f1p0/796
PBfusion.95	Intra-chromosome	chr4	67970910-67975284	+	chr4	70642408-70643307	+	1	7	i0HQ_pollen|c17339/f2p2/772,i1HQ_earAdd|c7066/f1p34/5158,i0HQ_endospermAdd|c30555/f2p30/800,i0HQ_rootAdd|c613/f7p30/784,i0HQ_root|c22254/f1p2/737,i0HQ_endosperm|c17470/f1p2/818,i0HQ_embryoAdd|c922/f6p30/785
PBfusion.1599	Intra-chromosome	chr5	138860095-138860250	+	chr5	187014591-187014904	+	1	1	i0HQ_tassel|c33207/f1p4/470
PBfusion.636	Intra-chromosome	chr5	20719104-20719463	+	chr6	20388289-20493638	+	1	1	i0HQ_embryoAdd|c39033/f1p30/616
PBfusion.1853	Intra-chromosome	chr5	59500405-59501307	-	chr5	202628131-202628326	-	1	1	i0HQ_root|c8362/f1p2/593
PBfusion.1139	Intra-chromosome	chr5	66460475-66466346	-	chr5	75679161-75679597	-	1	1	i2HQ_endosperm|c7272/f1p320/3892
PBfusion.1562	Inter-chromosome	chr5	77038336-77041586	-	chr7	138998123-139001538	-	1	1	i4HQ_endosperm|c6027/f2p5/5674
PBfusion.435	Intra-chromosome	chr6	10517476-10517644	+	chr6	21940799-21943808	+	1	1	i0HQ_pollen|c14837/f1p7/1621
PBfusion.859	Inter-chromosome	chr6	117499961-117500304	+	chr9	32079569-32089278	+	1	1	i0HQ_ear|c25385/f3p16/1654
PBfusion.1307	Inter-chromosome	chr6	140044640-140045979	+	chr8	93811918-93829250	+	1	1	i2HQ_embryo|c4444/f1p21/3377
PBfusion.1887	Inter-chromosome	chr6	163222309-163222433	-	chr8	165950237-166014531	+	1	1	i0HQ_endospermAdd|c3445/f1p276/829
PBfusion.811	Intra-chromosome	chr6	90209197-90211568	-	chr6	152231948-152232507	-	1	1	i0HQ_embryo|c20028/f1p36/1277
PBfusion.1544	Intra-chromosome	chr6	99582341-99582841	-	chr6	152229213-152229450	-	1	1	i0HQ_pollenAdd|c130363/f1p1/737
PBfusion.513	Inter-chromosome	chr7	158386760-158387033	+	chr8	172627351-172631638	+	1	1	i0HQ_root|c5194/f1p4/1310
